# Supplementary material for: 2-tert-Butyl-4-chloro-5-[4-(2-fluoro­eth­oxy)benz­yloxy]pyridazin-3(2H)-one
Source: Acta Crystallogr Sect E Struct Rep Online. 2012 May 12;68(Pt 6):o1707. doi: 10.1107/S1600536812020491 (PMC3379300; doi:10.1107/S1600536812020491)
Supplement: Supplementary file 2 [file e-68-o1707-Isup4.hkl]

# 
# h,k,l, Fc-squared, Fo-squared, sigma(Fo-squared) and status flag 
# 
data_I
_shelx_title ' 111011a_0m in P-1' 
_shelx_refln_list_code          4 
_shelx_F_calc_maximum      159.57 
_exptl_crystal_F_000       372.00 
_reflns_d_resolution_high  0.8331 
 
loop_ 
 _symmetry_equiv_pos_as_xyz 
 'x, y, z' 
 '-x, -y, -z' 
 
_cell_length_a     8.7170 
_cell_length_b     9.5850 
_cell_length_c    11.8524 
_cell_angle_alpha 110.475 
_cell_angle_beta  107.185 
_cell_angle_gamma  96.424 
 
_shelx_F_squared_multiplier     1.000 
 
loop_ 
 _refln_index_h 
 _refln_index_k 
 _refln_index_l 
 _refln_F_squared_calc 
 _refln_F_squared_meas 
 _refln_F_squared_sigma 
 _refln_observed_status 
   1   0   0       96.39       81.68      2.31 o 
   2   0   0    25463.81    19091.21    268.72 o 
   3   0   0       40.88       43.41      1.34 o 
   4   0   0       65.55       80.78      2.12 o 
   5   0   0      670.70      700.04     11.02 o 
   6   0   0       69.71       72.69      6.53 o 
   7   0   0      123.73      150.48      6.53 o 
   8   0   0       88.17       88.40      5.19 o 
   9   0   0       16.26       15.18      2.88 o 
  -9   1   0       26.25       26.14      3.46 o 
  -8   1   0        0.04       -1.54      1.15 o 
  -7   1   0        0.27        0.58      1.15 o 
  -6   1   0       68.69       67.25      2.26 o 
  -5   1   0       38.47       27.49      1.24 o 
  -4   1   0       14.29       16.27      0.96 o 
  -3   1   0      295.98      336.37      5.44 o 
  -2   1   0      218.14      217.63      5.77 o 
  -1   1   0       34.10       36.32      1.15 o 
   0   1   0     1091.49     1091.03     20.18 o 
   1   1   0     1413.68     1454.48     20.08 o 
   2   1   0     6152.67     5896.66    104.74 o 
   3   1   0     1086.30     1121.36     16.14 o 
   4   1   0      129.35      133.60      3.09 o 
   5   1   0        0.48        2.31      0.60 o 
   6   1   0      238.27      229.66      5.08 o 
   7   1   0      188.47      194.93      4.89 o 
   8   1   0        0.08        1.35      1.35 o 
   9   1   0       13.91       15.76      2.88 o 
  -9   2   0       34.37       34.98      3.84 o 
  -8   2   0      628.15      642.66     17.87 o 
  -7   2   0      497.18      518.32     14.80 o 
  -6   2   0      101.62      105.98      2.91 o 
  -5   2   0        3.04        2.17      0.46 o 
  -4   2   0       31.43       27.96      1.20 o 
  -3   2   0     1621.35     1609.60     27.19 o 
  -2   2   0      406.60      384.86      5.99 o 
  -1   2   0      632.94      624.60     12.30 o 
   0   2   0      753.22      735.30     14.41 o 
   1   2   0      966.33      954.48     13.79 o 
   2   2   0       77.71       69.51      1.89 o 
   3   2   0       51.20       52.22      3.36 o 
   4   2   0      119.70      114.11      3.04 o 
   5   2   0       50.66       57.62      2.21 o 
   6   2   0       11.53        9.77      1.20 o 
   7   2   0       20.83       18.34      1.66 o 
   8   2   0       24.39       26.52      3.46 o 
   9   2   0       23.18       25.18      3.65 o 
  -9   3   0       14.54       23.83      3.46 o 
  -8   3   0      125.61      138.18      6.53 o 
  -7   3   0      131.15      126.27      5.96 o 
  -6   3   0       88.97       91.29      2.77 o 
  -5   3   0      499.26      523.14      8.72 o 
  -4   3   0      164.83      157.55      3.42 o 
  -3   3   0      900.06      867.13     12.86 o 
  -2   3   0       93.87       96.28      2.88 o 
  -1   3   0     6965.01     6488.34    117.42 o 
   0   3   0      717.35      725.11     14.61 o 
   1   3   0       31.02       30.72      1.63 o 
   2   3   0      111.61       99.59      2.88 o 
   3   3   0      625.71      626.07     10.29 o 
   4   3   0      506.13      481.79      8.51 o 
   5   3   0       61.60       60.59      2.40 o 
   6   3   0       33.19       27.64      1.94 o 
   7   3   0       84.44       76.49      4.80 o 
   8   3   0      113.25      124.34      6.73 o 
  -9   4   0       29.39       28.06      3.65 o 
  -8   4   0       40.07       40.17      3.65 o 
  -7   4   0       41.10       37.09      3.07 o 
  -6   4   0       54.75       54.38      2.12 o 
  -5   4   0      157.47      165.40      3.79 o 
  -4   4   0      586.06      576.16      9.36 o 
  -3   4   0      188.57      175.31      3.69 o 
  -2   4   0     1298.82     1458.87     28.06 o 
  -1   4   0       45.42       36.13      1.92 o 
   0   4   0        7.45       10.57      1.35 o 
   1   4   0       45.35       59.73      2.40 o 
   2   4   0       98.10       96.33      5.77 o 
   3   4   0      410.13      419.90      7.91 o 
   4   4   0       10.65       11.66      1.29 o 
   5   4   0       64.84       66.84      4.42 o 
   6   4   0       78.47       74.29      3.17 o 
   7   4   0       48.14       58.23      4.42 o 
   8   4   0        1.94        3.07      1.73 o 
  -9   5   0       28.13       39.21      4.23 o 
  -8   5   0      306.46      302.88     10.76 o 
  -7   5   0      101.27      104.16      5.57 o 
  -6   5   0       33.17       32.07      2.69 o 
  -5   5   0      140.64      138.89      3.60 o 
  -4   5   0      880.52      847.64     13.32 o 
  -3   5   0      292.77      289.62      7.50 o 
  -2   5   0       15.53       15.57      1.54 o 
  -1   5   0      298.17      305.19      7.88 o 
   0   5   0       80.82       66.11      3.07 o 
   1   5   0       85.06       70.80      2.31 o 
   2   5   0      157.29      187.95      4.60 o 
   3   5   0       63.98       59.58      3.84 o 
   4   5   0       70.93       76.91      7.59 o 
   5   5   0      258.03      243.66      6.07 o 
   6   5   0        5.81        6.65      1.34 o 
   7   5   0        1.28        3.84      1.73 o 
  -9   6   0       45.69       49.58      4.42 o 
  -8   6   0       63.86       65.34      4.80 o 
  -7   6   0      515.97      495.64     14.99 o 
  -6   6   0       96.65      102.44      5.09 o 
  -5   6   0      924.90      921.54     14.80 o 
  -4   6   0      265.11      257.10      8.65 o 
  -3   6   0       52.50       54.20      2.88 o 
  -2   6   0      323.07      307.50      8.26 o 
  -1   6   0      314.35      266.94      7.50 o 
   0   6   0      129.06      117.42      4.61 o 
   1   6   0       19.66       17.10      1.92 o 
   2   6   0      330.38      315.86      7.69 o 
   3   6   0      187.96      182.97      5.19 o 
   4   6   0       22.31       20.97      4.23 o 
   5   6   0        0.29        0.74      0.88 o 
   6   6   0       57.02       58.81      3.36 o 
  -8   7   0        0.93        0.00      1.35 o 
  -7   7   0       12.00       12.68      2.50 o 
  -6   7   0      206.51      202.66      5.17 o 
  -5   7   0      747.87      727.86     12.58 o 
  -4   7   0       50.44       50.93      2.88 o 
  -3   7   0      403.25      386.68     10.19 o 
  -2   7   0       37.17       43.05      2.88 o 
  -1   7   0       87.44       79.18      3.84 o 
   0   7   0      100.39       94.55      4.42 o 
   1   7   0       44.89       47.09      3.27 o 
   2   7   0       83.95       93.59      4.61 o 
   3   7   0      102.10       96.02      3.42 o 
   4   7   0       61.57       60.09      3.04 o 
   5   7   0      176.06      161.56      5.34 o 
  -8   8   0       46.79       56.50      4.80 o 
  -7   8   0       91.18       96.48      5.96 o 
  -6   8   0       84.81       80.81      3.19 o 
  -5   8   0      104.73      101.24      6.73 o 
  -4   8   0        2.08        4.80      1.35 o 
  -3   8   0       55.73       51.51      3.27 o 
  -2   8   0       36.88       21.72      2.50 o 
  -1   8   0       60.81       53.24      3.46 o 
   0   8   0      257.37      224.09      7.69 o 
   1   8   0       97.59      108.97      5.19 o 
   2   8   0        2.80        1.54      1.15 o 
   3   8   0       86.39       81.68      4.61 o 
   4   8   0       59.13       50.72      4.04 o 
  -7   9   0        0.63        1.73      1.73 o 
  -6   9   0       42.99       45.18      6.63 o 
  -5   9   0      241.57      222.97     11.72 o 
  -4   9   0       33.54       34.02      3.07 o 
  -3   9   0       63.74       43.24      3.27 o 
  -2   9   0       39.97       36.71      3.27 o 
  -1   9   0        0.36        0.38      0.96 o 
   0   9   0       39.57       43.24      3.46 o 
   1   9   0       72.13       60.73      4.04 o 
   2   9   0       84.68       87.83      5.00 o 
   3   9   0      136.43      117.23      5.96 o 
  -5  10   0       11.56       16.05      1.98 o 
  -4  10   0       15.33       13.65      2.31 o 
  -3  10   0       63.80       69.38      4.42 o 
  -2  10   0       88.25      100.32      5.38 o 
  -1  10   0       70.92       69.57      4.42 o 
   0  10   0        5.20        7.11      1.92 o 
   1  10   0       34.17       34.98      3.65 o 
   2 -11   1        7.00       12.11      2.50 o 
  -2 -10   1       49.51       59.00      4.23 o 
  -1 -10   1      123.35      110.89      5.77 o 
   0 -10   1       36.10       34.98      3.46 o 
   1 -10   1       69.90       73.80      4.42 o 
   2 -10   1       30.18       31.33      3.27 o 
   3 -10   1       77.86       79.37      4.61 o 
   4 -10   1      146.14      163.55      6.73 o 
   5 -10   1        7.98        8.43      2.02 o 
   6 -10   1      134.91      149.30      5.03 o 
  -3  -9   1      101.87      103.20      5.38 o 
  -2  -9   1        4.10        1.73      1.15 o 
  -1  -9   1       13.99        9.22      1.92 o 
   0  -9   1        5.09        3.46      1.35 o 
   1  -9   1      110.71      106.66      5.19 o 
   2  -9   1      176.55      165.47      6.53 o 
   3  -9   1       68.80       47.85      3.27 o 
   4  -9   1       16.97       14.03      2.11 o 
   5  -9   1        3.33        5.51      1.20 o 
   6  -9   1       93.15      105.82      3.92 o 
   7  -9   1       24.31       28.06      3.84 o 
  -5  -8   1       38.20       40.72      4.13 o 
  -4  -8   1      214.83      223.06      6.27 o 
  -3  -8   1        0.75        0.98      0.74 o 
  -2  -8   1       37.22       33.82      3.07 o 
  -1  -8   1        2.64        0.96      0.77 o 
   0  -8   1       47.62       45.16      3.07 o 
   1  -8   1       85.23       86.87      4.42 o 
   2  -8   1       13.29       14.03      2.11 o 
   3  -8   1      151.59      144.14      5.57 o 
   4  -8   1      102.50       85.91      4.23 o 
   5  -8   1       74.67       77.66      3.14 o 
   6  -8   1        0.38       -0.35      0.64 o 
   7  -8   1       41.99       37.09      4.04 o 
   8  -8   1        4.60        5.77      2.11 o 
  -6  -7   1       91.12       97.35      5.00 o 
  -5  -7   1       30.38       28.86      2.40 o 
  -4  -7   1        0.11       -0.38      0.68 o 
  -3  -7   1       30.81       35.77      2.26 o 
  -2  -7   1      458.28      438.56     11.72 o 
  -1  -7   1      141.48      139.14      5.38 o 
   0  -7   1       21.61       18.83      2.11 o 
   1  -7   1       58.37       59.00      3.27 o 
   2  -7   1      583.25      556.57     13.26 o 
   3  -7   1     1583.04     1602.24     32.09 o 
   4  -7   1       37.82       42.66      2.69 o 
   5  -7   1     1219.49     1163.16     18.42 o 
   6  -7   1       21.34       21.86      1.80 o 
   7  -7   1      256.56      249.26      9.61 o 
   8  -7   1      104.95      108.97      6.15 o 
  -7  -6   1       31.91       32.67      4.23 o 
  -6  -6   1       79.75       87.38      4.13 o 
  -5  -6   1        0.43        2.39      0.88 o 
  -4  -6   1      229.71      226.42      5.72 o 
  -3  -6   1       11.89       15.96      1.24 o 
  -2  -6   1       50.39       47.37      2.16 o 
  -1  -6   1      446.19      449.90     11.34 o 
   0  -6   1       25.36       24.98      1.92 o 
   1  -6   1      161.86      162.40      5.38 o 
   2  -6   1      151.09      148.56      5.00 o 
   3  -6   1      345.54      340.55      8.84 o 
   4  -6   1      101.85      104.28      3.14 o 
   5  -6   1      469.15      474.74      8.81 o 
   6  -6   1       68.66       68.50      2.68 o 
   7  -6   1        2.64        3.02      0.92 o 
   8  -6   1      118.38      122.23      6.34 o 
   9  -6   1       31.18       29.60      3.84 o 
  -7  -5   1       35.02       36.52      4.04 o 
  -6  -5   1       11.08       11.90      1.54 o 
  -5  -5   1      704.28      633.60     11.52 o 
  -4  -5   1       72.17       64.68      2.63 o 
  -3  -5   1      527.54      500.81      9.17 o 
  -2  -5   1      154.14      153.06      4.52 o 
  -1  -5   1      574.03      606.55     10.21 o 
   0  -5   1       10.49        6.73      1.15 o 
   1  -5   1     2563.10     2723.06     51.12 o 
   2  -5   1       30.37       27.10      1.73 o 
   3  -5   1      797.65      868.10     17.87 o 
   4  -5   1       20.48       18.90      1.34 o 
   5  -5   1        8.54        7.39      1.25 o 
   6  -5   1       99.85      103.58      3.36 o 
   7  -5   1        1.83        1.24      0.67 o 
   8  -5   1       67.66       73.22      4.80 o 
   9  -5   1      140.45      139.72      7.30 o 
  -8  -4   1       15.21       17.10      3.07 o 
  -7  -4   1       48.90       48.43      4.04 o 
  -6  -4   1       48.19       48.45      2.35 o 
  -5  -4   1       22.73       21.00      2.31 o 
  -4  -4   1       32.86       33.15      1.75 o 
  -3  -4   1      365.92      318.34      7.78 o 
  -2  -4   1      556.55      549.34     12.88 o 
  -1  -4   1        8.72        9.57      0.88 o 
   0  -4   1      618.94      657.27     13.84 o 
   1  -4   1      241.45      231.39      5.96 o 
   2  -4   1       15.38       30.56      1.73 o 
   3  -4   1      326.04      332.78      5.94 o 
   4  -4   1        1.34        5.64      1.54 o 
   5  -4   1      183.00      180.02      4.32 o 
   6  -4   1       74.07       76.89      3.36 o 
   7  -4   1       80.69       74.83      2.72 o 
   8  -4   1        0.61       -0.38      1.15 o 
   9  -4   1       17.74       20.56      3.27 o 
  -7  -3   1        9.56        6.92      1.92 o 
  -6  -3   1       79.25       68.01      3.07 o 
  -5  -3   1       45.09       49.28      2.08 o 
  -4  -3   1       47.97       47.24      1.94 o 
  -3  -3   1      322.23      334.21      8.07 o 
  -2  -3   1      902.18      878.43     13.24 o 
  -1  -3   1      109.48      116.19      2.63 o 
   0  -3   1      161.01      142.02      3.84 o 
   1  -3   1      552.93      527.93     10.95 o 
   2  -3   1      114.64      128.19      3.65 o 
   3  -3   1      218.64      233.45      4.38 o 
   4  -3   1       63.71       64.40      2.98 o 
   5  -3   1      586.82      570.38      9.49 o 
   6  -3   1      309.07      306.03      6.09 o 
   7  -3   1        4.72        5.19      0.92 o 
   8  -3   1       43.66       43.05      3.65 o 
   9  -3   1       87.60       88.79      5.57 o 
  -9  -2   1        3.30        2.50      1.92 o 
  -8  -2   1      110.01      110.51      6.15 o 
  -7  -2   1        3.82        2.11      1.35 o 
  -6  -2   1      576.09      531.01      9.37 o 
  -5  -2   1       26.38       24.43      1.42 o 
  -4  -2   1      168.11      176.73      3.88 o 
  -3  -2   1       70.42       79.14      2.08 o 
  -2  -2   1        9.34        8.19      0.64 o 
  -1  -2   1      197.80      162.29      3.56 o 
   1  -2   1       32.40       33.63      1.35 o 
   2  -2   1       24.51       28.09      1.01 o 
   3  -2   1        1.13       -0.19      0.38 o 
   4  -2   1       24.24       23.97      1.73 o 
   5  -2   1      793.19      812.81     12.67 o 
   6  -2   1      167.27      158.50      5.09 o 
   7  -2   1      446.61      446.96      8.45 o 
   8  -2   1      205.82      200.64      8.07 o 
   9  -2   1        0.01       -0.58      1.35 o 
  -9  -1   1       41.31       38.44      4.23 o 
  -8  -1   1       54.81       59.58      4.42 o 
  -7  -1   1        2.58        0.58      1.15 o 
  -6  -1   1        5.33        8.46      1.35 o 
  -5  -1   1      618.77      616.94     14.51 o 
  -4  -1   1      529.46      559.37      8.86 o 
  -3  -1   1      913.64      888.34     22.20 o 
  -2  -1   1     3518.13     3500.25     63.61 o 
  -1  -1   1       26.95       23.06      0.96 o 
   0  -1   1     1780.73     1574.57     28.83 o 
   1  -1   1      698.47      691.67     13.07 o 
   2  -1   1       42.15       41.70      1.54 o 
   3  -1   1      661.17      706.81     10.53 o 
   4  -1   1       40.86       38.37      1.48 o 
   5  -1   1       27.19       30.31      2.69 o 
   6  -1   1       74.91       74.81      2.54 o 
   7  -1   1       62.83       63.49      2.54 o 
   8  -1   1       21.64       18.07      2.88 o 
   9  -1   1       41.99       51.12      4.42 o 
  -9   0   1        5.55        5.19      2.11 o 
  -8   0   1       23.51       29.79      3.46 o 
  -7   0   1      123.81      114.35      5.57 o 
  -6   0   1        4.94        4.81      2.11 o 
  -5   0   1       19.08       28.55      1.28 o 
  -4   0   1        6.42        8.66      0.67 o 
  -3   0   1     3322.05     3340.83     45.31 o 
  -2   0   1     2008.17     1987.81     27.17 o 
   1   0   1      429.09      432.99      8.65 o 
   2   0   1     5677.26     5316.21     97.05 o 
   3   0   1      108.24      116.80      2.57 o 
   4   0   1     1485.66     1506.03     21.62 o 
   5   0   1      153.93      152.21      3.64 o 
   6   0   1       13.89       10.67      1.20 o 
   7   0   1       20.32       21.00      1.66 o 
   8   0   1       49.26       42.66      3.65 o 
   9   0   1       31.21       28.25      3.65 o 
 -10   1   1       79.77       71.49      5.57 o 
  -9   1   1       68.15       61.50      4.61 o 
  -8   1   1      153.47      155.09      7.11 o 
  -7   1   1       59.15       66.11      4.04 o 
  -6   1   1      198.02      209.40      4.90 o 
  -5   1   1        4.59        4.12      0.64 o 
  -4   1   1       51.63       47.32      1.42 o 
  -3   1   1        6.18        8.07      0.58 o 
  -2   1   1        2.50        5.61      0.34 o 
   0   1   1      157.67      160.09      3.65 o 
   1   1   1      555.10      543.69     10.95 o 
   2   1   1      207.36      223.32      5.38 o 
   3   1   1      378.44      358.85      6.16 o 
   4   1   1      488.28      464.99      7.96 o 
   5   1   1       18.41       19.26      1.34 o 
   6   1   1      178.27      173.19      4.38 o 
   7   1   1       28.00       29.19      1.94 o 
   8   1   1       28.11       37.48      3.84 o 
   9   1   1       34.39       39.40      4.23 o 
 -10   2   1       68.51       65.34      5.19 o 
  -9   2   1        3.39        2.50      1.73 o 
  -8   2   1        1.84        0.38      1.15 o 
  -7   2   1       68.84       69.96      4.23 o 
  -6   2   1      366.93      377.73      6.74 o 
  -5   2   1      181.85      170.32      4.42 o 
  -4   2   1      205.11      207.94      4.80 o 
  -3   2   1     1003.67      988.25     14.20 o 
  -2   2   1       22.60       22.03      0.88 o 
  -1   2   1      516.66      529.72     12.11 o 
   1   2   1      317.83      318.06      6.82 o 
   2   2   1       52.63       61.06      1.83 o 
   3   2   1      108.72       84.33      2.43 o 
   4   2   1      275.02      287.21      5.75 o 
   5   2   1       94.08       85.51      2.82 o 
   6   2   1      417.89      429.54      8.37 o 
   7   2   1        3.62        3.81      0.95 o 
   8   2   1      194.20      182.00      8.26 o 
 -10   3   1        0.07        0.38      1.54 o 
  -9   3   1       27.57       30.17      3.65 o 
  -8   3   1       23.72       22.10      3.07 o 
  -7   3   1       33.58       42.09      3.27 o 
  -6   3   1       48.12       47.05      1.84 o 
  -5   3   1      104.41      102.33      2.67 o 
  -4   3   1      161.33      157.49      3.94 o 
  -3   3   1      560.56      569.83      8.86 o 
  -2   3   1      524.79      566.18     11.72 o 
  -1   3   1      844.39      849.84     16.91 o 
   0   3   1      966.78      926.52     18.64 o 
   1   3   1      965.13      975.15     14.63 o 
   2   3   1      285.53      282.93      7.11 o 
   3   3   1      134.21      122.31      4.71 o 
   4   3   1      410.06      368.62      7.17 o 
   5   3   1      258.05      251.26      5.69 o 
   6   3   1       26.65       28.10      1.94 o 
   7   3   1       13.11       11.71      1.54 o 
   8   3   1       58.43       46.89      4.04 o 
 -10   4   1       39.56       40.17      4.61 o 
  -9   4   1        5.61        5.38      2.11 o 
  -8   4   1        9.87        9.99      2.11 o 
  -7   4   1        3.08        3.07      1.35 o 
  -6   4   1       46.56       43.58      1.88 o 
  -5   4   1      162.46      160.29      4.13 o 
  -4   4   1       54.10       66.69      2.40 o 
  -3   4   1      258.68      286.93      6.92 o 
  -2   4   1     3228.05     3525.81     64.77 o 
  -1   4   1       42.86       59.77      2.69 o 
   0   4   1     6153.19     6305.95    114.73 o 
   1   4   1        3.53        2.61      0.68 o 
   2   4   1     1240.81     1226.77     18.74 o 
   3   4   1       41.12       37.28      1.89 o 
   4   4   1        0.06        0.38      0.54 o 
   5   4   1        4.22        3.63      1.63 o 
   6   4   1        6.68        9.70      1.42 o 
   7   4   1       87.11       96.36      3.86 o 
  -9   5   1        0.39       -0.38      1.35 o 
  -8   5   1       89.79       86.68      5.38 o 
  -7   5   1      211.95      206.79      8.07 o 
  -6   5   1      226.39      227.99      5.03 o 
  -5   5   1       36.23       40.78      1.84 o 
  -4   5   1      193.81      170.47      5.00 o 
  -3   5   1      178.61      184.11      5.38 o 
  -2   5   1      458.92      453.36     10.57 o 
  -1   5   1       79.32      101.67      4.04 o 
   0   5   1        0.05        0.19      0.41 o 
   1   5   1       20.16       31.90      2.31 o 
   2   5   1      682.77      686.92     11.84 o 
   3   5   1      178.38      170.43      4.61 o 
   4   5   1       45.65       44.92      2.38 o 
   5   5   1       41.98       36.35      2.38 o 
   6   5   1       59.28       53.31      2.84 o 
   7   5   1       10.24       11.49      1.80 o 
  -9   6   1      114.47      112.62      6.53 o 
  -8   6   1     1154.38     1217.49     30.56 o 
  -7   6   1      286.98      266.94      9.99 o 
  -6   6   1      887.41      881.41     14.49 o 
  -5   6   1       55.78       60.23      2.79 o 
  -4   6   1       19.57       19.17      1.42 o 
  -3   6   1       88.24       63.04      3.07 o 
  -2   6   1       63.28       69.76      3.27 o 
  -1   6   1       26.21       21.33      2.11 o 
   0   6   1      547.82      522.36     12.88 o 
   1   6   1      211.71      189.88      6.73 o 
   2   6   1        4.78        3.27      1.15 o 
   3   6   1      203.31      200.02      5.42 o 
   4   6   1      261.33      275.43      6.84 o 
   5   6   1        0.93        0.24      0.78 o 
   6   6   1        1.20        0.96      0.95 o 
  -8   7   1       51.26       49.01      4.42 o 
  -7   7   1      161.13      158.55      7.50 o 
  -6   7   1      317.63      324.84      7.06 o 
  -5   7   1      348.03      327.29      6.88 o 
  -4   7   1       46.24       46.70      2.88 o 
  -3   7   1       96.85      109.16      4.61 o 
  -2   7   1       17.15       16.91      2.11 o 
  -1   7   1      507.01      503.72     12.88 o 
   0   7   1       16.49       13.45      2.11 o 
   1   7   1        0.13        0.00      0.77 o 
   2   7   1       16.51       14.22      2.31 o 
   3   7   1       56.98       67.84      4.23 o 
   4   7   1        0.30        0.31      0.88 o 
   5   7   1        0.25       -0.52      0.88 o 
  -8   8   1       15.74       17.10      3.27 o 
  -7   8   1      120.18      127.99      7.11 o 
  -6   8   1       49.14       50.02      2.59 o 
  -5   8   1        6.70        6.58      1.63 o 
  -4   8   1      309.00      289.24      8.84 o 
  -3   8   1      152.99      177.77      6.53 o 
  -2   8   1       15.59       13.84      2.11 o 
  -1   8   1       75.78       54.00      3.46 o 
   0   8   1       14.27       13.07      2.11 o 
   1   8   1      666.65      654.20     16.72 o 
   2   8   1       44.83       46.32      3.46 o 
   3   8   1       64.87       72.45      4.61 o 
   4   8   1        8.13        9.24      1.56 o 
  -7   9   1        0.01       -0.19      1.35 o 
  -6   9   1       14.90       18.64      3.27 o 
  -5   9   1       27.66       30.17      2.26 o 
  -4   9   1      149.86      153.36      6.34 o 
  -3   9   1       60.79       65.34      4.04 o 
  -2   9   1        4.40        7.69      1.73 o 
  -1   9   1      106.85       99.74      5.19 o 
   0   9   1       99.74       93.40      5.00 o 
   1   9   1       23.46       24.79      3.07 o 
   2   9   1       57.41       55.16      4.23 o 
  -5  10   1       80.76       95.07      3.92 o 
  -4  10   1       33.40       33.06      3.46 o 
  -3  10   1       19.83       21.33      2.88 o 
  -2  10   1       95.58      103.78      5.57 o 
  -1  10   1       86.71       89.56      5.19 o 
   0  10   1       31.17       27.87      3.46 o 
   0 -11   2        1.01        0.58      1.15 o 
   1 -11   2       35.40       29.79      3.46 o 
   2 -11   2       47.08       58.04      4.23 o 
   3 -11   2       68.83       73.03      4.61 o 
  -2 -10   2        4.69        6.92      1.92 o 
  -1 -10   2      139.83      145.48      6.53 o 
   0 -10   2      191.28      188.73      7.50 o 
   1 -10   2       19.99       23.45      2.88 o 
   2 -10   2        6.86        4.61      1.54 o 
   3 -10   2      217.57      231.58      8.26 o 
   4 -10   2      219.83      232.16      8.26 o 
   5 -10   2        1.32        2.77      1.06 o 
   6 -10   2        3.68        5.44      1.34 o 
  -4  -9   2       30.12       26.28      3.65 o 
  -3  -9   2       11.91       17.49      2.50 o 
  -2  -9   2       41.40       39.40      3.46 o 
  -1  -9   2       17.13       14.03      2.31 o 
   0  -9   2       14.66       13.07      2.11 o 
   1  -9   2       13.37       19.79      2.50 o 
   2  -9   2      123.58      129.53      5.57 o 
   3  -9   2      172.17      152.40      6.15 o 
   4  -9   2        2.61        2.50      1.15 o 
   5  -9   2      194.63      191.61      6.34 o 
   6  -9   2       42.23       49.67      2.76 o 
   7  -9   2        7.39        7.95      1.38 o 
  -5  -8   2        0.27       -0.56      0.78 o 
  -4  -8   2       19.44       29.91      2.35 o 
  -3  -8   2      118.54      108.43      6.15 o 
  -2  -8   2       98.01       89.56      4.42 o 
  -1  -8   2       19.10       24.41      2.50 o 
   0  -8   2      683.05      661.69     15.95 o 
   1  -8   2      786.87      831.77     19.03 o 
   2  -8   2      384.95      397.25     10.76 o 
   3  -8   2      419.22      416.66     11.15 o 
   4  -8   2       88.72       82.83      4.23 o 
   5  -8   2        8.31        8.71      1.29 o 
   6  -8   2      166.70      171.63      4.98 o 
   7  -8   2        2.31        3.41      1.06 o 
   8  -8   2       46.94       48.24      4.61 o 
  -6  -7   2        0.16        0.19      0.82 o 
  -5  -7   2      520.85      516.56     10.42 o 
  -4  -7   2       65.10       71.56      3.09 o 
  -3  -7   2      342.51      366.45      7.83 o 
  -2  -7   2       15.88       13.39      2.11 o 
  -1  -7   2        4.77        3.07      0.96 o 
   0  -7   2     1060.96     1113.13     23.64 o 
   1  -7   2      406.72      405.51     10.57 o 
   2  -7   2     1342.97     1262.84     26.14 o 
   3  -7   2     1651.57     1602.43     32.09 o 
   4  -7   2        0.30        0.67      0.68 o 
   5  -7   2      119.60      133.79      5.09 o 
   6  -7   2       25.60       28.15      1.98 o 
   7  -7   2       68.27       66.51      2.95 o 
   8  -7   2       98.78      113.58      6.34 o 
  -7  -6   2      155.54      155.86      8.07 o 
  -6  -6   2       10.66       12.00      1.24 o 
  -5  -6   2       43.07       43.75      2.40 o 
  -4  -6   2      175.77      162.30      5.77 o 
  -3  -6   2        0.07        0.77      1.15 o 
  -2  -6   2      520.07      479.99     10.28 o 
  -1  -6   2       90.13       81.49      3.65 o 
   0  -6   2       53.28       60.54      3.07 o 
   1  -6   2      164.61      190.07      5.96 o 
   2  -6   2      202.55      199.10      5.96 o 
   3  -6   2       58.14       53.04      2.88 o 
   4  -6   2       24.96       27.46      1.61 o 
   5  -6   2      101.61      101.16      3.27 o 
   6  -6   2      258.00      238.75      7.21 o 
   7  -6   2       32.86       37.33      2.08 o 
   8  -6   2       95.73      104.16      5.77 o 
   9  -6   2       22.40       25.18      3.65 o 
  -8  -5   2       76.48       79.18      5.77 o 
  -7  -5   2       64.16       64.57      4.80 o 
  -6  -5   2        2.35        1.86      0.81 o 
  -5  -5   2      325.19      333.20     11.15 o 
  -4  -5   2      175.13      166.84      4.29 o 
  -3  -5   2       75.63       62.64      3.75 o 
  -2  -5   2       40.28       41.85      1.80 o 
  -1  -5   2     1054.15     1034.65     15.79 o 
   0  -5   2      927.65      846.96     17.68 o 
   1  -5   2      279.89      325.94      8.07 o 
   2  -5   2       14.31       11.92      1.35 o 
   3  -5   2      197.98      207.94      5.96 o 
   4  -5   2      227.94      228.04      4.93 o 
   5  -5   2      433.17      415.12      7.77 o 
   6  -5   2       37.01       29.06      3.17 o 
   7  -5   2       13.72       12.35      2.21 o 
   8  -5   2        0.66        2.31      1.54 o 
   9  -5   2      116.99      112.62      6.34 o 
  -8  -4   2       14.59       13.65      2.69 o 
  -7  -4   2       17.25       18.07      2.88 o 
  -6  -4   2       50.69       55.05      2.40 o 
  -5  -4   2       88.41       85.76      3.07 o 
  -4  -4   2      253.34      219.67      4.89 o 
  -3  -4   2       35.43       40.40      1.64 o 
  -2  -4   2     1609.49     1507.98     18.18 o 
  -1  -4   2     1188.22     1148.65     16.88 o 
   0  -4   2       14.02       10.19      1.15 o 
   1  -4   2      638.61      624.79     13.07 o 
   2  -4   2      951.70     1020.69     20.18 o 
   3  -4   2     1053.33     1001.57     15.02 o 
   4  -4   2        2.31        1.30      0.96 o 
   5  -4   2      281.38      281.54      7.59 o 
   6  -4   2      143.25      141.28      8.65 o 
   7  -4   2      129.89      139.11      3.97 o 
   8  -4   2       14.61       19.60      2.88 o 
   9  -4   2       16.33       20.18      3.27 o 
  -9  -3   2        0.35        4.23      1.92 o 
  -8  -3   2       33.99       44.78      4.23 o 
  -7  -3   2      100.89      100.90      5.57 o 
  -6  -3   2      160.23      148.81      9.03 o 
  -5  -3   2       51.24       68.42      2.35 o 
  -4  -3   2        6.91        5.47      0.61 o 
  -3  -3   2       16.80       25.04      1.17 o 
  -2  -3   2     1789.93     1703.52     24.05 o 
  -1  -3   2      212.10      204.20      3.09 o 
   0  -3   2      462.32      473.93      9.80 o 
   1  -3   2       21.60       24.79      1.35 o 
   2  -3   2      225.35      226.97      5.57 o 
   3  -3   2      895.34      937.84     13.93 o 
   4  -3   2        4.04        6.58      0.74 o 
   5  -3   2     1066.40     1050.29     24.22 o 
   6  -3   2      104.98      114.86      3.36 o 
   7  -3   2      128.68      135.17      3.97 o 
   8  -3   2        0.30        0.58      1.15 o 
   9  -3   2        2.03        2.31      1.73 o 
  -9  -2   2       21.64       26.91      3.65 o 
  -8  -2   2       44.90       50.16      4.04 o 
  -7  -2   2       67.00       61.11      4.23 o 
  -6  -2   2        6.97        6.67      0.96 o 
  -5  -2   2     1011.14      973.29     14.85 o 
  -4  -2   2     2146.58     2108.63     29.61 o 
  -3  -2   2      559.84      560.41      8.67 o 
  -2  -2   2     4646.13     4722.49    209.81 o 
  -1  -2   2       61.98       72.26      2.50 o 
   0  -2   2      147.86      137.26      2.68 o 
   1  -2   2       22.52       32.29      1.35 o 
   2  -2   2        0.63        0.38      0.38 o 
   3  -2   2       88.17       92.25      3.07 o 
   4  -2   2      489.48      523.36      8.59 o 
   5  -2   2      250.47      250.84      5.20 o 
   6  -2   2        0.02       -0.08      0.46 o 
   7  -2   2       25.09       29.24      1.80 o 
   8  -2   2      107.72      122.61      6.15 o 
   9  -2   2       17.64       23.25      3.27 o 
  -9  -1   2       51.71       55.16      4.42 o 
  -8  -1   2       29.66       30.37      3.46 o 
  -7  -1   2      124.72      119.15      5.77 o 
  -6  -1   2        0.06        0.22      0.38 o 
  -5  -1   2     3123.39     3018.47     41.73 o 
  -4  -1   2      659.27      700.37     10.52 o 
  -3  -1   2     8043.00     7643.04    106.08 o 
  -2  -1   2     5357.78     5230.89     89.75 o 
  -1  -1   2    10460.99     8439.20    161.24 o 
   0  -1   2     1554.54     1501.23     21.06 o 
   1  -1   2     6726.28     6044.82     88.28 o 
   2  -1   2     3211.99     3298.34     44.84 o 
   3  -1   2     3119.23     3054.77     56.31 o 
   4  -1   2     1030.44     1042.41     20.95 o 
   5  -1   2      556.37      537.61      9.19 o 
   6  -1   2       37.60       36.32      1.89 o 
   7  -1   2        0.18        0.69      0.64 o 
   8  -1   2        1.18        2.11      1.54 o 
   9  -1   2        8.56        9.03      2.31 o 
 -10   0   2       19.20       13.84      3.07 o 
  -9   0   2        4.65        4.61      1.92 o 
  -8   0   2       10.21       12.11      2.31 o 
  -7   0   2       96.32       91.86      5.00 o 
  -6   0   2       14.37       12.95      0.86 o 
  -5   0   2      377.15      371.43      6.18 o 
  -4   0   2        0.91        4.68      2.21 o 
  -3   0   2     5403.54     5196.91     71.61 o 
  -2   0   2     2108.09     2110.38     43.43 o 
  -1   0   2      119.96      129.92      2.88 o 
   0   0   2     4408.18     3716.85     76.87 o 
   1   0   2      319.63      302.24      4.93 o 
   2   0   2      752.46      772.29     11.32 o 
   3   0   2      566.09      595.58     12.68 o 
   4   0   2       65.40       81.10      3.27 o 
   5   0   2      364.61      356.24      6.76 o 
   6   0   2       66.83       64.56      2.79 o 
   7   0   2        4.52        5.23      1.06 o 
   8   0   2       20.73       17.10      2.88 o 
   9   0   2        4.33        3.27      1.92 o 
 -10   1   2       79.22       78.99      5.77 o 
  -9   1   2        3.16        3.84      1.73 o 
  -8   1   2        0.19        0.77      1.15 o 
  -7   1   2       53.92       51.51      3.65 o 
  -6   1   2      210.18      209.87      7.50 o 
  -5   1   2     1271.95     1302.46     18.69 o 
  -4   1   2       32.05       30.83      1.83 o 
  -3   1   2      682.59      707.47     10.25 o 
  -2   1   2      860.89      884.52     12.53 o 
   0   1   2      558.56      604.23     12.11 o 
   1   1   2      203.84      194.88      5.00 o 
   2   1   2       31.54       36.71      1.92 o 
   3   1   2     1605.09     1630.11     31.52 o 
   4   1   2      217.57      225.36      4.81 o 
   5   1   2       33.62       38.72      1.83 o 
   6   1   2       46.43       50.75      2.30 o 
   7   1   2        5.73        7.50      1.20 o 
   8   1   2        0.17        0.00      1.35 o 
 -10   2   2      186.90      204.87      9.22 o 
  -9   2   2       26.21       31.52      3.65 o 
  -8   2   2        8.17        8.84      2.11 o 
  -7   2   2       62.68       57.08      3.84 o 
  -6   2   2      177.93      158.74      6.15 o 
  -5   2   2      552.49      576.39     13.36 o 
  -4   2   2       15.66       25.27      0.99 o 
  -3   2   2     1684.16     1713.55     23.86 o 
  -2   2   2      370.28      345.84      5.58 o 
  -1   2   2       96.27       97.05      3.07 o 
   0   2   2        0.36       -0.06      0.19 o 
   1   2   2      792.31      762.20     15.76 o 
   2   2   2      104.03      101.09      3.65 o 
   3   2   2        0.91        1.44      1.15 o 
   4   2   2        1.77        2.56      0.60 o 
   5   2   2      187.97      200.74      4.95 o 
   6   2   2       26.13       34.44      2.02 o 
   7   2   2        9.56        7.86      1.29 o 
   8   2   2        0.19        1.15      1.35 o 
 -10   3   2        3.20        2.50      1.92 o 
  -9   3   2       23.44       21.91      3.27 o 
  -8   3   2      218.99      239.85      9.22 o 
  -7   3   2       28.16       22.87      2.69 o 
  -6   3   2       15.94       16.34      2.11 o 
  -5   3   2        3.27        1.65      0.46 o 
  -4   3   2        8.71        5.41      0.64 o 
  -3   3   2      711.78      720.85     10.97 o 
  -2   3   2     1068.08     1148.88     22.29 o 
  -1   3   2      200.75      176.23      5.00 o 
   0   3   2      612.47      624.60     13.45 o 
   1   3   2      820.80      813.17     12.68 o 
   2   3   2      280.16      271.20      5.49 o 
   3   3   2       87.69       82.25      5.57 o 
   4   3   2       67.03       66.50      2.57 o 
   5   3   2       35.37       31.81      2.21 o 
   6   3   2       80.04       70.98      4.80 o 
   7   3   2        1.98        2.79      1.09 o 
 -10   4   2       52.27       54.20      4.80 o 
  -9   4   2       31.11       28.64      3.65 o 
  -8   4   2       37.32       36.32      3.65 o 
  -7   4   2        2.82        2.31      1.35 o 
  -6   4   2      487.29      475.85     13.65 o 
  -5   4   2       37.06       36.38      2.11 o 
  -4   4   2      354.66      392.91      6.88 o 
  -3   4   2       39.24       35.36      1.92 o 
  -2   4   2      109.69      159.13      4.80 o 
  -1   4   2       28.83       32.29      2.11 o 
   0   4   2       39.26       42.28      2.50 o 
   1   4   2       30.51       35.75      2.31 o 
   2   4   2        9.54        8.00      1.09 o 
   3   4   2       67.96       66.72      2.57 o 
   4   4   2       87.99       97.19      4.32 o 
   5   4   2       15.70       12.90      1.56 o 
   6   4   2       25.77       28.55      2.30 o 
   7   4   2        6.36        4.59      1.35 o 
  -9   5   2      192.16      191.03      8.65 o 
  -8   5   2      454.08      447.21     14.41 o 
  -7   5   2      458.31      432.99     13.45 o 
  -6   5   2        9.62        6.92      1.73 o 
  -5   5   2        9.13        7.37      0.92 o 
  -4   5   2       53.97       52.28      1.98 o 
  -3   5   2      191.95      174.31      5.38 o 
  -2   5   2      188.24      189.49      5.77 o 
  -1   5   2       60.07       65.53      3.27 o 
   0   5   2        1.80        2.50      0.96 o 
   1   5   2      126.39      135.11      5.38 o 
   2   5   2       87.50       81.03      3.36 o 
   3   5   2       15.13       11.70      1.42 o 
   4   5   2       16.25       17.33      1.77 o 
   5   5   2       40.86       47.86      2.65 o 
   6   5   2       68.50       69.02      3.25 o 
  -9   6   2       17.37       18.45      3.27 o 
  -8   6   2        6.95        9.99      2.31 o 
  -7   6   2       84.46       79.56      5.00 o 
  -6   6   2       58.05       61.50      4.23 o 
  -5   6   2      102.39      100.28      3.09 o 
  -4   6   2      551.99      579.44     13.45 o 
  -3   6   2       34.24       29.79      2.31 o 
  -2   6   2      152.55      155.09      5.57 o 
  -1   6   2        0.96        0.00      0.58 o 
   0   6   2      119.07      120.50      5.19 o 
   1   6   2      269.42      276.75      8.84 o 
   2   6   2       18.62       21.52      2.69 o 
   3   6   2       43.29       33.35      2.38 o 
   4   6   2       25.62       26.73      2.30 o 
   5   6   2       48.78       57.44      3.46 o 
  -8   7   2       13.20       18.07      3.27 o 
  -7   7   2       29.28       27.48      3.46 o 
  -6   7   2        0.18       -0.58      1.15 o 
  -5   7   2       33.72       29.66      1.88 o 
  -4   7   2      105.73       97.05      4.23 o 
  -3   7   2        1.12        4.04      1.15 o 
  -2   7   2      135.70      127.61      5.19 o 
  -1   7   2       28.45       29.98      2.88 o 
   0   7   2       25.42       24.98      2.69 o 
   1   7   2        0.69        1.35      0.96 o 
   2   7   2        3.56        3.84      1.54 o 
   3   7   2        5.90        6.92      1.92 o 
   4   7   2        3.67        3.46      1.35 o 
  -8   8   2       22.61       15.76      3.07 o 
  -7   8   2      145.25      155.09      7.88 o 
  -6   8   2       22.69       17.30      3.07 o 
  -5   8   2        5.57        3.96      0.96 o 
  -4   8   2       31.04       21.52      2.50 o 
  -3   8   2      177.15      183.15      6.92 o 
  -2   8   2      747.28      647.08     16.14 o 
  -1   8   2        3.05        5.38      1.54 o 
   0   8   2      467.34      424.92     12.49 o 
   1   8   2       53.43       56.12      3.84 o 
   2   8   2       23.52       15.37      2.50 o 
   3   8   2       37.71       46.51      4.42 o 
  -6   9   2       15.18       14.22      3.07 o 
  -5   9   2       20.39       25.22      2.21 o 
  -4   9   2       35.38       35.55      3.27 o 
  -3   9   2        6.05        8.65      1.92 o 
  -2   9   2       40.60       49.78      3.65 o 
  -1   9   2       23.29       30.17      3.27 o 
   0   9   2      172.99      155.86      6.92 o 
   1   9   2       15.64       16.53      2.69 o 
  -4  10   2        0.11       -0.38      0.96 o 
  -3  10   2        0.07       -0.19      1.15 o 
  -2  10   2        4.76        6.92      1.92 o 
   0 -11   3       15.83       24.98      3.27 o 
   2 -11   3       14.55       12.11      2.31 o 
   3 -11   3      126.63      159.13      7.11 o 
   4 -11   3        0.92       -0.96      0.96 o 
  -3 -10   3       25.50       26.33      3.27 o 
  -2 -10   3       17.03       21.72      2.88 o 
  -1 -10   3       28.49       29.79      3.07 o 
   0 -10   3      168.95      178.92      7.11 o 
   1 -10   3       21.40       19.41      2.69 o 
   2 -10   3       16.50       15.76      2.50 o 
   3 -10   3        0.06       -0.19      0.96 o 
   4 -10   3      189.97      180.65      7.30 o 
   5 -10   3       52.43       49.67      2.82 o 
   6 -10   3        8.78       12.64      1.75 o 
  -4  -9   3        1.70        3.15      1.06 o 
  -3  -9   3        4.38        5.77      1.73 o 
  -2  -9   3      334.79      339.01     10.38 o 
  -1  -9   3       26.04       33.06      3.07 o 
   0  -9   3      213.30      218.71      7.69 o 
   1  -9   3        8.77        7.11      1.54 o 
   2  -9   3        1.70        3.65      1.15 o 
   3  -9   3        1.88        2.69      1.15 o 
   4  -9   3       34.65       37.48      3.27 o 
   5  -9   3      130.30      124.48      4.24 o 
   6  -9   3       70.78       66.73      3.23 o 
   7  -9   3      277.34      283.19      7.19 o 
  -6  -8   3       55.04       47.85      5.00 o 
  -5  -8   3        0.99        0.74      0.96 o 
  -4  -8   3       90.27       85.32      6.82 o 
  -3  -8   3        3.65        5.58      1.10 o 
  -2  -8   3      104.16      103.59      4.80 o 
  -1  -8   3      199.92      182.58      6.53 o 
   0  -8   3      840.32      831.01     19.03 o 
   1  -8   3      379.19      401.47     10.95 o 
   2  -8   3      642.90      601.73     14.61 o 
   3  -8   3        2.76        4.04      1.15 o 
   4  -8   3      115.59      111.27      5.00 o 
   5  -8   3      140.92      139.12      6.05 o 
   6  -8   3       62.18       58.76      2.82 o 
   7  -8   3        5.37        5.94      1.29 o 
  -6  -7   3        3.87        5.96      1.92 o 
  -5  -7   3       46.52       48.11      2.59 o 
  -4  -7   3       67.91       70.71      2.98 o 
  -3  -7   3     1020.73     1035.15     16.91 o 
  -2  -7   3       24.05       22.07      1.75 o 
  -1  -7   3     1512.20     1492.70     30.37 o 
   0  -7   3       84.10       81.68      3.84 o 
   1  -7   3       43.00       45.93      2.88 o 
   2  -7   3        2.48        6.15      1.35 o 
   3  -7   3      388.14      376.68      9.99 o 
   4  -7   3      106.80      112.19      3.45 o 
   5  -7   3       82.96       85.10      3.12 o 
   6  -7   3        6.57        7.03      1.15 o 
   7  -7   3       78.40       73.91      3.04 o 
   8  -7   3       65.18       76.11      5.19 o 
  -7  -6   3      124.63      123.38      6.92 o 
  -6  -6   3       31.47       36.71      3.84 o 
  -5  -6   3       19.27       17.13      1.66 o 
  -4  -6   3       99.52      104.75      3.46 o 
  -3  -6   3        2.03        4.03      0.81 o 
  -2  -6   3       85.49       76.60      2.68 o 
  -1  -6   3       67.38       82.06      3.65 o 
   0  -6   3        5.04        4.42      0.96 o 
   1  -6   3      161.89      181.23      5.57 o 
   2  -6   3       20.33       31.90      2.11 o 
   3  -6   3      112.09      115.12      4.42 o 
   4  -6   3      472.47      503.63      9.14 o 
   5  -6   3       93.03       92.21      3.09 o 
   6  -6   3      402.28      401.35      8.10 o 
   7  -6   3       78.26       73.06      3.75 o 
   8  -6   3       21.25       18.07      2.88 o 
  -8  -5   3       59.52       65.15      5.19 o 
  -7  -5   3       67.16       68.23      5.00 o 
  -6  -5   3       48.33       48.05      3.84 o 
  -5  -5   3       95.26       81.49      4.61 o 
  -4  -5   3      174.88      183.16      4.48 o 
  -3  -5   3       57.62       53.81      2.79 o 
  -2  -5   3      290.39      271.85      5.44 o 
  -1  -5   3        1.41        4.00      0.68 o 
   0  -5   3      503.03      528.51     11.72 o 
   1  -5   3      732.54      806.79     16.72 o 
   2  -5   3      101.08      105.51      3.84 o 
   3  -5   3      369.97      381.40      6.91 o 
   4  -5   3       15.81       19.09      1.42 o 
   5  -5   3        5.96        6.07      0.88 o 
   6  -5   3      142.91      136.16      3.94 o 
   7  -5   3       30.44       34.55      2.02 o 
   8  -5   3       63.29       68.99      4.61 o 
  -8  -4   3       39.03       45.16      4.42 o 
  -7  -4   3        0.57        0.77      1.15 o 
  -6  -4   3       39.21       34.40      3.46 o 
  -5  -4   3       48.01       54.11      1.69 o 
  -4  -4   3      300.83      284.05      9.03 o 
  -3  -4   3        0.12        0.19      0.41 o 
  -2  -4   3      116.31      110.53      2.27 o 
  -1  -4   3       10.63        9.28      0.76 o 
   0  -4   3     2771.94     3024.98     55.73 o 
   1  -4   3     1255.01     1295.13     25.18 o 
   2  -4   3     1104.11     1156.76     22.87 o 
   3  -4   3     1498.62     1553.23     30.17 o 
   4  -4   3      386.89      380.72      9.42 o 
   5  -4   3        4.92        2.76      0.77 o 
   6  -4   3       94.23       96.93      5.77 o 
   7  -4   3      229.58      225.37      5.47 o 
   8  -4   3       38.33       54.39      4.04 o 
  -9  -3   3       17.79       20.76      3.46 o 
  -8  -3   3       27.33       25.56      3.46 o 
  -7  -3   3        0.68        0.38      1.15 o 
  -6  -3   3       21.75       21.14      2.69 o 
  -5  -3   3      352.53      382.09      5.79 o 
  -4  -3   3        8.70       11.39      1.03 o 
  -3  -3   3      349.62      390.67      5.48 o 
  -2  -3   3       44.70       56.62      1.83 o 
  -1  -3   3       53.69       68.23      1.75 o 
   0  -3   3      884.34      857.91     16.72 o 
   1  -3   3     1632.81     1680.46     31.71 o 
   2  -3   3      984.70     1006.28     21.72 o 
   3  -3   3     2012.90     2019.47     38.24 o 
   4  -3   3        4.24        6.34      1.15 o 
   5  -3   3      457.59      473.16     11.34 o 
   6  -3   3      123.26      108.97      4.42 o 
   7  -3   3        0.77        1.07      0.74 o 
   8  -3   3        0.92        4.23      1.73 o 
  -9  -2   3        7.89        7.30      2.11 o 
  -8  -2   3      129.58      138.95      6.92 o 
  -7  -2   3     1118.13     1055.09     26.14 o 
  -6  -2   3      120.10      115.89      5.38 o 
  -5  -2   3     2022.84     2055.86     29.08 o 
  -4  -2   3        1.93        1.48      1.25 o 
  -3  -2   3        0.83        0.16      0.35 o 
  -2  -2   3      588.69      606.57      8.94 o 
  -1  -2   3      298.68      304.07      5.42 o 
   0  -2   3     1863.18     1769.66     24.95 o 
   1  -2   3      282.68      302.39      5.30 o 
   2  -2   3      378.26      373.05      9.22 o 
   3  -2   3        1.36        2.26      0.46 o 
   4  -2   3      618.23      571.36     12.88 o 
   5  -2   3       85.95       93.21      3.84 o 
   6  -2   3       21.00       18.64      2.11 o 
   7  -2   3        4.30        6.15      1.35 o 
   8  -2   3       85.94       84.75      4.42 o 
 -10  -1   3        7.02        5.38      2.11 o 
  -9  -1   3       14.52       11.15      2.50 o 
  -8  -1   3       54.67       58.23      4.42 o 
  -7  -1   3      482.91      487.19     14.22 o 
  -6  -1   3        1.51        2.69      1.15 o 
  -5  -1   3     2815.36     2793.47     38.52 o 
  -4  -1   3      195.32      187.89      5.19 o 
  -3  -1   3     1274.30     1312.20     18.30 o 
  -2  -1   3        0.65        1.69      0.35 o 
  -1  -1   3     2876.63     2786.60     61.88 o 
   0  -1   3     1196.37     1247.08     17.80 o 
   1  -1   3     3478.74     3391.36     47.00 o 
   2  -1   3      666.44      675.30     11.24 o 
   3  -1   3      140.56      146.88      3.19 o 
   4  -1   3      899.81      849.00     21.33 o 
   5  -1   3      229.99      224.09      6.73 o 
   6  -1   3      909.48      909.42     19.99 o 
   7  -1   3      114.32      118.92      3.86 o 
   8  -1   3        0.37       -0.19      1.15 o 
 -10   0   3       24.23       30.94      4.23 o 
  -9   0   3        5.75        9.80      2.31 o 
  -8   0   3        0.42       -1.35      0.96 o 
  -7   0   3      159.75      168.55      6.92 o 
  -6   0   3      208.09      208.33      7.30 o 
  -5   0   3        0.95        0.69      0.29 o 
  -3   0   3        0.40        3.27      0.77 o 
  -2   0   3     2785.94     2762.78     44.39 o 
  -1   0   3     2062.76     2120.75     45.93 o 
   0   0   3       45.69       61.20      2.31 o 
   1   0   3      578.83      581.00      9.03 o 
   2   0   3     1537.70     1511.65     21.72 o 
   3   0   3       59.34       46.54      1.69 o 
   4   0   3      287.77      286.38      5.64 o 
   5   0   3        0.04       -0.38      0.58 o 
   6   0   3        2.05        1.35      1.15 o 
   7   0   3      169.05      160.94      6.15 o 
   8   0   3        1.24        0.38      1.15 o 
 -10   1   3        4.75        8.46      2.50 o 
  -9   1   3       83.18       90.90      5.57 o 
  -8   1   3      294.34      302.88     10.57 o 
  -7   1   3       64.58       67.26      4.23 o 
  -6   1   3       45.53       40.94      3.07 o 
  -5   1   3        3.03        8.37      1.15 o 
  -4   1   3     1090.58     1160.68     16.72 o 
  -3   1   3      898.44      909.30     12.96 o 
  -2   1   3      321.52      374.41      5.85 o 
  -1   1   3     1459.85     1595.13     35.17 o 
   0   1   3      564.71      552.53      8.65 o 
   1   1   3     1292.14     1270.06     15.21 o 
   2   1   3        1.79        2.28      0.58 o 
   3   1   3     1390.97     1443.76     22.10 o 
   4   1   3      150.24      145.48      5.19 o 
   5   1   3       11.36       14.61      1.92 o 
   6   1   3       11.31       15.95      2.11 o 
   7   1   3        7.38        6.92      1.73 o 
 -10   2   3       23.13       21.14      3.46 o 
  -9   2   3       33.25       32.09      3.65 o 
  -8   2   3      192.14      196.41      8.26 o 
  -7   2   3       18.65       13.07      2.11 o 
  -6   2   3      441.47      427.03     12.11 o 
  -5   2   3      235.39      219.43      4.01 o 
  -4   2   3      227.00      212.47      3.80 o 
  -3   2   3      153.41      176.80      4.32 o 
  -2   2   3      735.76      747.41     14.80 o 
  -1   2   3     1665.01     1688.34     32.09 o 
   0   2   3      196.62      185.34      4.71 o 
   1   2   3      411.69      443.48      6.14 o 
   2   2   3      346.01      361.42      6.45 o 
   3   2   3      211.67      213.32      6.73 o 
   4   2   3       68.75       74.57      3.84 o 
   5   2   3      186.72      201.02      7.11 o 
   6   2   3      104.10      110.85      4.32 o 
   7   2   3       14.13       18.26      2.69 o 
 -10   3   3       35.51       33.06      4.23 o 
  -9   3   3        0.57        1.15      1.35 o 
  -8   3   3      242.69      231.97      9.03 o 
  -7   3   3       21.33       19.22      2.50 o 
  -6   3   3        4.87        5.57      1.54 o 
  -5   3   3      321.39      340.16      6.00 o 
  -4   3   3       81.83      106.02      2.52 o 
  -3   3   3     1213.91     1257.77     18.28 o 
  -2   3   3     1997.60     2111.34     39.78 o 
  -1   3   3       49.43       70.53      3.07 o 
   0   3   3      148.31      153.77      3.53 o 
   1   3   3       18.83       13.21      0.96 o 
   3   3   3      163.23      165.28      5.96 o 
   4   3   3      108.48      109.27      3.53 o 
   5   3   3       70.99       76.30      4.42 o 
   6   3   3       59.42       54.36      3.56 o 
   7   3   3        2.21        3.27      1.54 o 
 -10   4   3       61.02       62.65      5.19 o 
  -9   4   3       49.65       48.43      4.23 o 
  -8   4   3       24.55       30.17      3.46 o 
  -7   4   3        0.11        1.54      1.15 o 
  -6   4   3      111.23      110.89      5.38 o 
  -5   4   3        6.12        3.55      0.67 o 
  -4   4   3       70.46       63.31      2.12 o 
  -3   4   3      108.68      118.00      4.04 o 
  -2   4   3       24.54       16.91      1.73 o 
  -1   4   3      181.77      174.50      5.57 o 
   0   4   3     1023.92     1074.21     23.25 o 
   1   4   3       13.17       15.18      1.92 o 
   2   4   3      703.05      706.59     12.07 o 
   3   4   3       61.09       56.38      2.51 o 
   4   4   3       17.46       21.43      1.90 o 
   5   4   3       29.45       36.32      2.31 o 
   6   4   3        8.94       13.26      2.50 o 
  -9   5   3        0.42        1.35      1.54 o 
  -7   5   3      122.91      134.72      6.53 o 
  -6   5   3      299.44      302.88     10.38 o 
  -5   5   3     1336.33     1327.53     20.02 o 
  -4   5   3        0.01       -0.10      0.48 o 
  -3   5   3      230.45      226.39      6.53 o 
  -2   5   3      607.81      624.79     14.22 o 
  -1   5   3      242.33      243.31      7.50 o 
   0   5   3      110.02      112.24      4.80 o 
   1   5   3       19.98       16.91      2.31 o 
   2   5   3        4.18        5.38      1.54 o 
   3   5   3      478.01      466.00     24.22 o 
   4   5   3      124.15      128.28      5.77 o 
   5   5   3      117.63      126.22      5.48 o 
  -9   6   3       12.24       18.07      3.27 o 
  -8   6   3      330.35      318.83     11.72 o 
  -7   6   3       23.41       18.83      2.88 o 
  -6   6   3      117.20      118.00      6.15 o 
  -5   6   3       97.71      106.74      3.37 o 
  -4   6   3        0.05        0.38      0.96 o 
  -3   6   3      883.44      822.55     18.07 o 
  -2   6   3      106.86      100.13      4.42 o 
  -1   6   3       23.88       20.95      1.73 o 
   0   6   3      244.86      259.06      8.46 o 
   1   6   3      272.15      276.94      9.03 o 
   2   6   3       10.52        9.03      1.92 o 
   3   6   3       32.74       29.98      3.27 o 
   4   6   3       45.90       52.74      2.98 o 
   5   6   3      292.48      312.81      8.46 o 
  -8   7   3       22.88       22.87      3.65 o 
  -7   7   3        0.36        0.58      1.54 o 
  -6   7   3        3.43        4.23      1.73 o 
  -5   7   3       92.53       86.49      4.52 o 
  -4   7   3      137.73      113.00      4.80 o 
  -3   7   3       46.15       44.01      2.88 o 
  -2   7   3      156.67      120.88      5.38 o 
  -1   7   3      442.23      418.19     11.72 o 
   0   7   3       92.06       79.61      3.26 o 
   1   7   3       90.63       92.63      5.19 o 
   2   7   3       60.01       64.19      4.42 o 
   3   7   3       14.93       15.95      2.69 o 
  -7   8   3      114.60      120.88      7.11 o 
  -6   8   3      163.77      175.46      8.26 o 
  -5   8   3       59.11       58.46      2.77 o 
  -4   8   3       16.28        9.61      1.92 o 
  -3   8   3      222.83      214.67      7.69 o 
  -2   8   3      241.61      213.13      7.69 o 
  -1   8   3       22.01       22.49      2.88 o 
   0   8   3       23.15       22.68      2.88 o 
   1   8   3       49.35       55.54      4.23 o 
   2   8   3      163.43      135.87      6.92 o 
  -6   9   3        1.31       -0.19      1.35 o 
  -5   9   3       11.69       14.66      2.11 o 
  -4   9   3       55.00       54.00      3.84 o 
  -3   9   3       21.01       25.56      3.07 o 
  -2   9   3       22.92       23.45      2.88 o 
  -1   9   3       26.45       33.44      3.65 o 
   0   9   3       96.30       90.90      5.38 o 
  -1 -11   4       24.66       33.44      3.65 o 
   0 -11   4       17.07       19.60      2.88 o 
   1 -11   4      157.53      162.59      7.11 o 
   2 -11   4       92.63       98.59      5.38 o 
   3 -11   4        0.82        2.69      1.35 o 
   4 -11   4        2.45        2.69      1.35 o 
  -3 -10   4       46.63       50.16      3.65 o 
  -2 -10   4        4.38        5.96      1.73 o 
  -1 -10   4        8.36        9.80      1.92 o 
   0 -10   4       21.52       22.87      2.88 o 
   1 -10   4       59.80       65.15      4.04 o 
   2 -10   4       15.10       18.45      2.50 o 
   3 -10   4        6.15        5.96      1.73 o 
   4 -10   4       26.75       27.29      3.07 o 
   5 -10   4      167.59      173.74      5.39 o 
  -5  -9   4       86.11       85.82      3.79 o 
  -4  -9   4      161.88      162.44      5.22 o 
  -3  -9   4      180.05      170.66      6.73 o 
  -2  -9   4      626.10      630.17     15.76 o 
  -1  -9   4        2.40        1.35      0.96 o 
   0  -9   4      128.37      134.14      5.77 o 
   1  -9   4        6.59       10.76      1.92 o 
   2  -9   4       12.66        9.42      1.73 o 
   3  -9   4      217.24      211.40      7.69 o 
   4  -9   4       27.10       27.48      2.88 o 
   5  -9   4        5.10        8.11      1.54 o 
   6  -9   4       21.06       19.85      2.02 o 
  -6  -8   4        7.73       11.15      2.69 o 
  -5  -8   4        4.84        3.53      1.06 o 
  -4  -8   4      208.58      217.69     11.92 o 
  -3  -8   4      284.80      285.48     12.20 o 
  -2  -8   4     1857.19     1744.07     35.36 o 
  -1  -8   4      137.90      144.91      5.57 o 
   0  -8   4     1934.82     1938.56     38.82 o 
   1  -8   4        1.17        0.96      0.96 o 
   2  -8   4      245.93      240.42      7.69 o 
   3  -8   4       90.16       97.82      4.61 o 
   4  -8   4        9.55        9.22      1.29 o 
   5  -8   4      222.61      199.62      6.53 o 
   6  -8   4        7.51        6.46      1.20 o 
   7  -8   4        1.22        1.32      0.92 o 
  -7  -7   4       10.59       13.45      2.88 o 
  -6  -7   4       34.88       35.55      4.04 o 
  -5  -7   4      164.51      168.18      8.36 o 
  -4  -7   4      290.19      273.71      6.33 o 
  -3  -7   4       38.41       37.74      2.12 o 
  -2  -7   4       10.91       12.81      1.54 o 
  -1  -7   4      114.05      118.19      4.61 o 
   0  -7   4      642.23      605.00     14.03 o 
   1  -7   4     1163.97     1086.61     22.87 o 
   2  -7   4       22.57       27.10      2.50 o 
   3  -7   4      548.19      540.81     13.26 o 
   4  -7   4       84.28       75.65      2.98 o 
   5  -7   4       11.87       12.37      1.34 o 
   6  -7   4        0.31        0.31      0.74 o 
   7  -7   4        2.31        3.84      1.01 o 
   8  -7   4        1.53        2.50      1.35 o 
  -7  -6   4        4.49        2.88      1.73 o 
  -6  -6   4       41.01       36.13      3.84 o 
  -5  -6   4       48.05       41.90      3.65 o 
  -4  -6   4        6.58        7.48      1.35 o 
  -3  -6   4      204.72      199.68      5.48 o 
  -2  -6   4       77.22       76.78      2.59 o 
  -1  -6   4        0.50        0.77      0.58 o 
   0  -6   4       17.51       19.22      1.73 o 
   1  -6   4      152.25      164.51      5.38 o 
   2  -6   4      212.10      201.99      6.15 o 
   3  -6   4       26.43       18.83      1.92 o 
   4  -6   4        0.18        1.46      0.86 o 
   5  -6   4        3.01        2.98      0.82 o 
   6  -6   4       49.03       48.84      4.80 o 
   7  -6   4      114.70      108.39      3.72 o 
   8  -6   4        0.26        0.38      1.15 o 
  -8  -5   4       26.25       22.68      3.46 o 
  -7  -5   4      215.08      222.36      9.22 o 
  -6  -5   4      116.20      106.09      5.77 o 
  -5  -5   4       21.33       20.97      1.56 o 
  -4  -5   4      167.65      154.71      6.34 o 
  -3  -5   4      184.25      180.54      3.40 o 
  -2  -5   4      312.17      326.94      5.10 o 
  -1  -5   4       19.61       20.83      1.20 o 
   0  -5   4      291.47      295.20      7.50 o 
   1  -5   4       76.94       90.71      3.46 o 
   2  -5   4      296.52      275.21      7.50 o 
   3  -5   4        3.84        5.19      1.15 o 
   4  -5   4      237.46      224.09      6.92 o 
   5  -5   4      102.69       93.79      4.23 o 
   6  -5   4        0.06       -0.58      0.77 o 
   7  -5   4       21.96       26.52      2.69 o 
   8  -5   4        0.01        0.19      0.96 o 
  -9  -4   4       15.51       18.26      3.27 o 
  -8  -4   4       12.46       16.91      3.07 o 
  -7  -4   4        8.66        8.65      2.11 o 
  -6  -4   4       20.46       18.45      2.69 o 
  -5  -4   4      184.68      172.03      4.05 o 
  -4  -4   4      184.32      201.87      4.42 o 
  -3  -4   4       55.81       57.74      4.13 o 
  -2  -4   4        6.17        8.54      0.88 o 
  -1  -4   4      182.48      227.45      4.32 o 
   0  -4   4     2139.75     2320.47     42.66 o 
   1  -4   4     1020.04     1030.30     20.56 o 
   2  -4   4      573.90      644.39     14.03 o 
   3  -4   4      324.38      335.78      6.25 o 
   4  -4   4      117.07       98.31      2.85 o 
   5  -4   4       83.28       91.10      4.04 o 
   6  -4   4        2.83        2.11      0.96 o 
   7  -4   4       51.37       50.74      3.46 o 
   8  -4   4       95.83      100.90      5.00 o 
  -9  -3   4       72.02       61.69      5.00 o 
  -8  -3   4       67.93       61.88      4.61 o 
  -6  -3   4       11.90       11.72      2.11 o 
  -5  -3   4      133.47      159.10      3.51 o 
  -4  -3   4      142.47      147.88      2.77 o 
  -3  -3   4      327.29      374.77      6.28 o 
  -2  -3   4        0.49        1.42      0.32 o 
  -1  -3   4      590.46      609.08      7.84 o 
   0  -3   4      201.36      217.02      7.40 o 
   1  -3   4        1.60        0.51      0.48 o 
   2  -3   4       76.54       64.46      3.46 o 
   3  -3   4       22.01       25.11      1.22 o 
   4  -3   4       36.01       34.66      2.59 o 
   5  -3   4        1.74        1.83      0.68 o 
   6  -3   4       36.39       35.17      2.69 o 
   7  -3   4       75.52       67.07      3.84 o 
   8  -3   4        0.00        0.58      0.96 o 
  -9  -2   4      172.12      142.41      7.50 o 
  -8  -2   4      448.87      432.41     13.84 o 
  -7  -2   4     1414.65     1353.17     32.09 o 
  -6  -2   4      169.19      169.31      6.73 o 
  -5  -2   4      832.37      821.90     12.33 o 
  -4  -2   4        1.99        1.48      0.58 o 
  -3  -2   4      574.60      569.09     15.36 o 
  -2  -2   4       18.19       20.58      0.71 o 
  -1  -2   4        6.81        7.96      0.67 o 
   0  -2   4      117.67      121.65      3.46 o 
   1  -2   4     1850.23     1809.46     25.96 o 
   2  -2   4       46.37       58.87      1.61 o 
   3  -2   4       45.02       42.81      1.56 o 
   4  -2   4       97.63      101.87      2.78 o 
   5  -2   4       71.75       74.42      2.58 o 
   6  -2   4      255.79      246.57      7.69 o 
   7  -2   4       26.10       27.67      2.88 o 
   8  -2   4      171.33      195.07      7.50 o 
 -10  -1   4        1.69        5.00      2.11 o 
  -9  -1   4       71.24       79.95      5.38 o 
  -8  -1   4        4.92        3.84      1.73 o 
  -7  -1   4        3.10        3.27      1.35 o 
  -6  -1   4        7.32        6.92      1.54 o 
  -5  -1   4      491.19      513.13     13.45 o 
  -4  -1   4        1.75       11.53      1.54 o 
  -3  -1   4      123.04      150.76      4.37 o 
  -2  -1   4      383.55      420.92      6.06 o 
  -1  -1   4      945.79      907.30     21.14 o 
   0  -1   4      905.72      844.26     14.89 o 
   1  -1   4      160.51      177.87      3.69 o 
   2  -1   4       84.76       79.31      1.71 o 
   3  -1   4     1649.96     1625.21     23.26 o 
   4  -1   4       34.14       31.79      5.67 o 
   5  -1   4      121.98      123.44      3.46 o 
   6  -1   4      109.96      114.16      5.00 o 
   7  -1   4        4.28        2.69      1.35 o 
   8  -1   4      394.41      399.94     11.92 o 
 -10   0   4       23.89       21.33      3.46 o 
  -9   0   4       15.93       17.68      3.07 o 
  -8   0   4        0.94        1.35      1.35 o 
  -7   0   4      136.34      130.49      5.96 o 
  -6   0   4       16.08       15.76      2.11 o 
  -5   0   4       32.39       28.06      2.31 o 
  -4   0   4      295.72      298.85      8.46 o 
  -3   0   4        4.46        4.08      0.34 o 
  -2   0   4      239.91      239.02      5.50 o 
  -1   0   4       30.98       27.48      1.92 o 
   0   0   4      143.25      143.84      3.09 o 
   1   0   4      480.01      546.49      8.98 o 
   2   0   4      116.41      140.34      2.60 o 
   3   0   4      308.61      345.01      6.25 o 
   4   0   4      509.19      490.94     10.47 o 
   5   0   4       80.36       79.38      2.72 o 
   6   0   4      187.59      155.48      6.15 o 
   7   0   4       76.72       81.87      4.61 o 
   8   0   4        4.64        5.00      1.73 o 
 -10   1   4        2.98        0.77      1.35 o 
  -9   1   4       10.70       11.34      2.50 o 
  -8   1   4      217.97      209.67      8.46 o 
  -7   1   4      204.13      208.33      8.07 o 
  -6   1   4        3.19        1.35      0.96 o 
  -5   1   4      874.73      941.70     22.10 o 
  -4   1   4      465.70      435.70      7.88 o 
  -3   1   4      342.91      402.66      6.28 o 
  -2   1   4      452.18      504.49      7.78 o 
  -1   1   4      154.22      162.51      3.42 o 
   0   1   4     2143.07     2130.52     32.19 o 
   1   1   4      683.47      716.97      9.21 o 
   2   1   4       16.39       17.97      0.96 o 
   3   1   4      117.17      127.24      3.33 o 
   4   1   4        8.81        9.61      1.15 o 
   5   1   4       24.74       20.18      2.31 o 
   6   1   4      100.89       94.55      4.80 o 
   7   1   4        2.05        0.77      1.15 o 
 -10   2   4       16.50       19.60      3.27 o 
  -9   2   4       17.16       16.34      2.88 o 
  -8   2   4       22.20       20.76      2.88 o 
  -7   2   4      340.36      327.48     10.76 o 
  -6   2   4       44.03       47.47      3.27 o 
  -5   2   4      431.85      445.29     12.11 o 
  -4   2   4       38.78       40.82      1.31 o 
  -3   2   4        1.71        2.62      0.46 o 
  -2   2   4       11.72       11.15      1.15 o 
  -1   2   4      123.89      123.56      3.36 o 
   0   2   4      258.31      271.35      5.22 o 
   1   2   4        0.41        0.67      0.48 o 
   2   2   4       33.59       32.18      1.25 o 
   3   2   4      124.14      114.51      3.33 o 
   4   2   4      214.48      221.65      5.23 o 
   5   2   4        1.40        1.15      0.96 o 
   6   2   4       41.04       52.08      3.84 o 
   7   2   4       30.01       33.82      3.46 o 
 -10   3   4        0.78        0.58      1.73 o 
  -9   3   4       39.26       32.67      3.84 o 
  -8   3   4       75.16       68.80      4.61 o 
  -7   3   4       38.81       39.59      3.27 o 
  -6   3   4        0.22       -0.77      0.77 o 
  -5   3   4      856.10      828.97     12.61 o 
  -4   3   4        0.27        0.13      0.34 o 
  -3   3   4      633.08      668.37      8.45 o 
  -2   3   4      141.26      139.53      4.61 o 
  -1   3   4       36.37       37.61      1.73 o 
   0   3   4        3.82        4.04      0.77 o 
   1   3   4       25.68       27.71      1.42 o 
   2   3   4       28.14       22.29      2.31 o 
   3   3   4        9.97        6.73      1.54 o 
   4   3   4      111.66       98.01      4.80 o 
   5   3   4        6.84       10.38      2.11 o 
   6   3   4      146.66      149.14      6.73 o 
 -10   4   4       14.51       15.37      3.07 o 
  -9   4   4       18.76       20.18      3.27 o 
  -8   4   4        9.45        8.84      2.11 o 
  -7   4   4       72.35       77.07      4.61 o 
  -6   4   4       16.66       17.87      2.50 o 
  -5   4   4      262.87      247.27      5.07 o 
  -4   4   4       32.48       33.59      2.02 o 
  -3   4   4       24.25       24.41      1.73 o 
  -2   4   4        0.08       -0.19      0.58 o 
  -1   4   4       99.79       96.09      4.04 o 
   0   4   4      139.02      127.05      9.32 o 
   1   4   4      157.08      156.63      5.96 o 
   2   4   4       53.85       59.77      3.65 o 
   3   4   4      148.75      133.57      5.96 o 
   4   4   4      371.87      373.22     11.34 o 
   5   4   4        0.11        2.31      1.35 o 
   6   4   4       20.94       15.18      2.69 o 
  -9   5   4      117.46      117.62      6.73 o 
  -8   5   4       95.59       94.36      5.77 o 
  -7   5   4      282.23      280.20     10.19 o 
  -6   5   4        0.69        0.38      1.15 o 
  -5   5   4      145.44      144.94      5.09 o 
  -4   5   4      756.48      757.15     12.45 o 
  -3   5   4      466.43      504.48     12.11 o 
  -2   5   4      687.78      737.60     16.91 o 
  -1   5   4      148.96      148.94      5.77 o 
   0   5   4       60.86       61.31      3.65 o 
   1   5   4      372.13      397.82     11.34 o 
   2   5   4       21.89       16.53      2.50 o 
   3   5   4      764.76      791.22     19.60 o 
   4   5   4       79.29       75.14      4.80 o 
   5   5   4      186.74      189.69      8.26 o 
  -9   6   4       11.13        8.84      2.50 o 
  -8   6   4        9.92        9.22      2.31 o 
  -7   6   4       83.13       81.68      5.19 o 
  -6   6   4      602.47      585.59     17.10 o 
  -5   6   4      145.39      145.02      4.06 o 
  -4   6   4      593.06      549.38     10.01 o 
  -3   6   4       60.20       52.08      3.07 o 
  -2   6   4       19.07       17.68      2.31 o 
  -1   6   4      319.45      327.29      9.99 o 
   0   6   4       11.59       12.30      2.11 o 
   1   6   4      117.20      117.04      5.77 o 
   2   6   4       40.41       47.66      3.84 o 
   3   6   4      163.55      164.32      7.30 o 
   4   6   4       24.56       27.67      3.46 o 
  -8   7   4       31.48       42.66      4.42 o 
  -7   7   4       35.47       35.94      4.04 o 
  -6   7   4        1.74        0.38      1.35 o 
  -5   7   4      169.94      162.40      7.30 o 
  -4   7   4      179.47      159.13      5.96 o 
  -3   7   4       90.38       72.26      4.04 o 
  -2   7   4       67.58       60.92      3.84 o 
  -1   7   4       35.19       33.44      3.27 o 
   0   7   4       17.32       16.53      2.69 o 
   1   7   4      168.04      177.00      7.50 o 
   2   7   4       16.71       21.14      3.07 o 
   3   7   4      170.19      177.19      8.07 o 
  -7   8   4        0.20        0.19      1.54 o 
  -6   8   4       75.19       75.53      5.38 o 
  -5   8   4      204.85      212.17      9.03 o 
  -4   8   4       82.59       82.45      4.42 o 
  -3   8   4       66.16       65.92      4.04 o 
  -2   8   4       85.86       76.68      4.61 o 
  -1   8   4        5.37        7.69      1.92 o 
   0   8   4       95.26      110.31      5.77 o 
   1   8   4       18.63       15.37      2.69 o 
  -5   9   4        0.42        1.15      1.54 o 
  -4   9   4       49.98       75.72      4.61 o 
  -3   9   4       21.56       20.56      2.88 o 
  -2   9   4       35.64       31.90      3.46 o 
  -1 -11   5       41.41       38.44      3.65 o 
   0 -11   5        0.64        2.31      1.35 o 
   1 -11   5        0.05        0.38      1.15 o 
   2 -11   5      100.56       91.86      5.19 o 
   3 -11   5      286.55      304.61     10.57 o 
  -3 -10   5        7.03       11.53      2.11 o 
  -2 -10   5        0.88        2.11      1.35 o 
  -1 -10   5       48.98       48.62      3.46 o 
   0 -10   5        0.58        0.38      0.96 o 
   1 -10   5       91.08       87.83      4.80 o 
   2 -10   5       72.64       72.26      4.42 o 
   3 -10   5       72.68       84.95      4.80 o 
   4 -10   5       50.03       45.93      3.65 o 
   5 -10   5      200.00      225.27      6.31 o 
  -5  -9   5      424.89      429.53     15.18 o 
  -4  -9   5      257.16      282.43     19.79 o 
  -3  -9   5      203.99      206.05      5.73 o 
  -2  -9   5      351.40      355.54     10.38 o 
  -1  -9   5        0.07       -0.96      0.77 o 
   0  -9   5        3.44        6.34      1.54 o 
   1  -9   5      225.59      214.67      7.50 o 
   2  -9   5        0.09        0.19      0.77 o 
   3  -9   5      384.37      368.03     10.95 o 
   4  -9   5       49.99       56.48      2.78 o 
   5  -9   5       40.02       45.65      5.00 o 
   6  -9   5        0.02        0.46      1.35 o 
  -6  -8   5       90.33       86.48      5.96 o 
  -5  -8   5       77.74       80.19      5.67 o 
  -4  -8   5       15.04       16.14      1.70 o 
  -3  -8   5      119.87      114.41      3.79 o 
  -2  -8   5        0.25        4.23      1.35 o 
  -1  -8   5      198.38      202.75      6.73 o 
   0  -8   5      304.32      312.30      9.03 o 
   1  -8   5      652.31      644.59     15.37 o 
   2  -8   5      610.68      629.98     15.37 o 
   3  -8   5        0.02        0.00      0.77 o 
   4  -8   5       22.21       25.00      1.90 o 
   5  -8   5       93.20       94.66      3.53 o 
   6  -8   5       68.82       69.76      4.23 o 
   7  -8   5       34.26       42.09      3.84 o 
  -7  -7   5       34.24       34.59      4.23 o 
  -6  -7   5       98.38      118.00      6.73 o 
  -5  -7   5       13.43       15.37      2.69 o 
  -4  -7   5      158.60      153.54     10.28 o 
  -3  -7   5      129.85      128.14      4.42 o 
  -2  -7   5       67.67       64.69      2.54 o 
  -1  -7   5       40.72       37.48      2.50 o 
   0  -7   5        1.19        2.11      0.96 o 
   1  -7   5      134.01      139.53      5.19 o 
   2  -7   5     1021.80      957.08     20.95 o 
   3  -7   5       23.35       23.25      2.31 o 
   4  -7   5      487.94      493.72     12.88 o 
   5  -7   5       20.08       30.75      2.88 o 
   6  -7   5        3.20        4.42      1.54 o 
   7  -7   5       11.40       11.92      2.11 o 
  -8  -6   5       14.81        6.34      2.31 o 
  -7  -6   5       12.76       11.53      2.69 o 
  -6  -6   5       96.63      101.86      5.96 o 
  -5  -6   5       56.90       57.27      4.23 o 
  -4  -6   5       63.77       60.73      4.04 o 
  -3  -6   5        6.80        9.81      1.10 o 
  -2  -6   5      393.62      417.51      6.46 o 
  -1  -6   5      197.63      191.61      5.77 o 
   0  -6   5       34.15       28.83      1.92 o 
   1  -6   5       39.94       40.17      2.50 o 
   2  -6   5       47.36       41.32      2.69 o 
   3  -6   5      192.96      183.92      6.15 o 
   4  -6   5      583.15      579.24     14.22 o 
   5  -6   5       42.39       36.90      2.69 o 
   6  -6   5      388.30      360.54     10.57 o 
   7  -6   5        0.17        0.38      0.96 o 
   8  -6   5        0.51        1.35      1.35 o 
  -8  -5   5        1.00        2.31      1.54 o 
  -7  -5   5       37.25       31.90      3.65 o 
  -6  -5   5       73.93       71.88      4.61 o 
  -5  -5   5      127.69      113.20      5.57 o 
  -4  -5   5       44.54       49.28      1.98 o 
  -3  -5   5      216.14      205.70      4.89 o 
  -2  -5   5     1660.42     1602.56     23.23 o 
  -1  -5   5      161.75      143.27      2.88 o 
   0  -5   5      505.22      513.89      9.00 o 
   1  -5   5      175.80      187.19      5.77 o 
   2  -5   5      411.30      435.30     10.76 o 
   3  -5   5       36.25       33.03      1.56 o 
   4  -5   5      178.08      166.59      4.14 o 
   5  -5   5       42.60       37.67      2.69 o 
   6  -5   5       49.80       54.20      3.46 o 
   7  -5   5       65.82       63.61      4.04 o 
   8  -5   5       16.45       16.14      2.50 o 
  -9  -4   5       65.61       53.04      4.80 o 
  -8  -4   5        1.36        0.77      1.54 o 
  -7  -4   5       18.49       26.14      3.27 o 
  -6  -4   5       10.21       15.37      2.50 o 
  -5  -4   5       49.53       48.97      5.38 o 
  -4  -4   5       37.38       50.69      1.49 o 
  -3  -4   5      515.02      538.72     13.55 o 
  -2  -4   5     1475.53     1630.11     35.17 o 
  -1  -4   5      215.87      217.71      5.47 o 
   0  -4   5     3944.56     3995.99     55.92 o 
   1  -4   5      456.94      447.21     10.38 o 
   2  -4   5      248.04      291.74      5.43 o 
   3  -4   5        2.99        5.54      0.74 o 
   4  -4   5      133.04      109.05      3.06 o 
   5  -4   5      298.75      298.08      8.84 o 
   6  -4   5       10.50       10.57      1.92 o 
   7  -4   5        5.76        5.38      1.54 o 
   8  -4   5       30.31       36.13      3.46 o 
  -9  -3   5      114.34      122.04      7.11 o 
  -8  -3   5       59.65       45.74      4.04 o 
  -7  -3   5      114.38      117.81      5.96 o 
  -6  -3   5       11.96       10.70      1.73 o 
  -5  -3   5      202.46      200.17      5.03 o 
  -4  -3   5      124.95      111.00      2.56 o 
  -3  -3   5      712.73      770.15      9.84 o 
  -2  -3   5      160.14      152.17      2.70 o 
  -1  -3   5        2.30        6.62      0.66 o 
   0  -3   5       94.07       99.32      3.27 o 
   1  -3   5       37.09       41.98      1.70 o 
   2  -3   5      670.82      728.29     12.30 o 
   3  -3   5      457.33      439.42      7.54 o 
   4  -3   5        1.81        4.80      1.15 o 
   5  -3   5       51.28       48.05      3.07 o 
   6  -3   5      231.01      225.82      7.69 o 
   7  -3   5       45.74       52.47      3.65 o 
   8  -3   5       18.40       19.60      2.88 o 
 -10  -2   5      489.39      472.77     16.14 o 
  -9  -2   5        0.09        0.38      1.54 o 
  -8  -2   5      517.02      508.14     15.57 o 
  -7  -2   5      183.18      180.27      7.50 o 
  -6  -2   5        3.41        3.07      1.35 o 
  -5  -2   5       85.66       83.99      2.99 o 
  -4  -2   5       39.32       44.52      1.11 o 
  -3  -2   5     1796.48     1739.66     20.58 o 
  -2  -2   5     1285.17     1304.41     15.62 o 
  -1  -2   5        7.18       14.12      4.04 o 
   0  -2   5       50.53       51.59      1.70 o 
   1  -2   5     1352.53     1420.47     22.49 o 
   2  -2   5      579.61      587.08      7.86 o 
   3  -2   5       85.24       97.72      4.42 o 
   4  -2   5       61.09       72.84      3.65 o 
   5  -2   5        5.06        1.73      0.96 o 
   6  -2   5      212.52      243.31      8.07 o 
   7  -2   5      148.46      146.64      6.34 o 
   8  -2   5      261.07      276.94      9.61 o 
 -10  -1   5        0.69        2.88      1.92 o 
  -9  -1   5       36.54       27.87      3.65 o 
  -8  -1   5      153.03      145.48      6.92 o 
  -7  -1   5      139.67      144.71      6.34 o 
  -6  -1   5       31.11       29.40      2.69 o 
  -5  -1   5      266.44      251.19      7.88 o 
  -4  -1   5      801.79      790.45     18.45 o 
  -3  -1   5       56.50       52.05      2.27 o 
  -2  -1   5      250.45      257.71      7.06 o 
  -1  -1   5     1056.45     1014.35     23.83 o 
   0  -1   5       42.88       38.07      1.52 o 
   1  -1   5        1.00        3.41      0.67 o 
   2  -1   5      248.14      252.93      3.99 o 
   3  -1   5        0.09        0.00      0.58 o 
   4  -1   5      577.67      586.74     14.03 o 
   5  -1   5      515.13      508.33     13.26 o 
   6  -1   5        3.38        1.54      1.15 o 
   7  -1   5      156.87      150.67      6.53 o 
 -10   0   5       84.33       91.29      6.15 o 
  -9   0   5       19.50       17.49      3.07 o 
  -8   0   5       12.94        7.30      1.92 o 
  -7   0   5        2.81        2.69      1.35 o 
  -6   0   5      543.16      510.63     14.03 o 
  -5   0   5       36.87       31.52      2.50 o 
  -4   0   5       83.41       97.82      4.04 o 
  -3   0   5        7.11       18.00      0.76 o 
  -2   0   5      669.89      658.07      8.42 o 
  -1   0   5      548.70      599.02      9.65 o 
   0   0   5      398.04      480.52     10.57 o 
   1   0   5      647.01      718.70     11.66 o 
   2   0   5       29.02       51.46      2.03 o 
   3   0   5        6.55        7.11      1.35 o 
   4   0   5       48.88       51.70      3.27 o 
   5   0   5       29.82       37.48      2.88 o 
   6   0   5       27.43       33.25      3.27 o 
   7   0   5        5.46        2.69      1.54 o 
 -10   1   5       30.41       32.09      4.23 o 
  -9   1   5        4.82        5.96      1.92 o 
  -8   1   5      184.49      181.81      7.88 o 
  -7   1   5       96.89      105.12      5.38 o 
  -6   1   5      271.35      262.52      8.65 o 
  -5   1   5      303.85      327.87      9.61 o 
  -4   1   5     2037.11     2087.45     28.89 o 
  -3   1   5     2611.36     2832.20     82.83 o 
  -2   1   5        6.38       14.91      1.15 o 
  -1   1   5      281.27      311.08      5.85 o 
   0   1   5      212.06      209.47      4.46 o 
   1   1   5      448.10      417.81      7.52 o 
   2   1   5      192.22      187.26      3.70 o 
   3   1   5        9.73       15.37      1.92 o 
   4   1   5       57.41       61.50      3.65 o 
   5   1   5       72.14       72.65      4.23 o 
   6   1   5       59.15       53.81      3.84 o 
   7   1   5        0.68        0.38      1.35 o 
 -10   2   5        1.04        2.69      1.92 o 
  -9   2   5       29.55       25.75      3.46 o 
  -8   2   5       44.02       47.28      3.84 o 
  -7   2   5      339.29      340.17     10.95 o 
  -6   2   5       62.99       67.07      3.84 o 
  -5   2   5      447.78      493.53     13.26 o 
  -4   2   5      120.49      111.16      2.69 o 
  -3   2   5       61.30       60.08      1.89 o 
  -2   2   5      436.49      425.86      7.96 o 
  -1   2   5      214.10      198.71      5.00 o 
   0   2   5       13.97       13.37      1.63 o 
   1   2   5       78.59       83.63      2.65 o 
   2   2   5       20.41       25.31      1.83 o 
   3   2   5      135.39      131.26      5.38 o 
   5   2   5       12.83        8.65      1.92 o 
   6   2   5        0.48        2.11      1.35 o 
 -10   3   5       87.37       97.63      6.53 o 
  -9   3   5       50.14       53.81      4.42 o 
  -8   3   5       41.81       35.55      3.65 o 
  -7   3   5       58.60       52.85      3.84 o 
  -6   3   5       58.23       58.62      3.84 o 
  -5   3   5      330.84      346.70     10.38 o 
  -4   3   5       11.66       11.69      1.06 o 
  -3   3   5      225.19      225.73      4.73 o 
  -2   3   5      110.75      109.93      4.23 o 
  -1   3   5      135.99      129.02      3.53 o 
   0   3   5       24.18       29.46      3.94 o 
   1   3   5       30.47       23.45      2.31 o 
   2   3   5       10.82       10.95      1.73 o 
   3   3   5       63.07       61.31      3.84 o 
   4   3   5       15.75       19.41      2.69 o 
   5   3   5       24.27       18.83      2.69 o 
   6   3   5       14.66       11.92      2.50 o 
  -9   4   5       15.78       19.03      3.27 o 
  -8   4   5       68.00       78.03      5.00 o 
  -7   4   5      225.37      219.28      8.65 o 
  -6   4   5        0.14       -0.58      0.77 o 
  -5   4   5      258.59      268.67      9.03 o 
  -4   4   5      115.51      108.05      3.14 o 
  -3   4   5      170.96      152.21      5.77 o 
  -2   4   5       25.14       23.83      2.31 o 
  -1   4   5        9.16       10.36      1.35 o 
   0   4   5      357.27      340.17      9.80 o 
   1   4   5     1376.92     1339.14     28.64 o 
   2   4   5       13.30       11.34      1.92 o 
   3   4   5      525.52      512.17     14.22 o 
   4   4   5        4.36        7.69      1.92 o 
   5   4   5        2.56        1.73      1.35 o 
  -9   5   5       26.27       24.22      3.65 o 
  -8   5   5       91.90       89.94      5.57 o 
  -7   5   5       61.12       52.85      4.04 o 
  -6   5   5       23.29       23.06      3.07 o 
  -5   5   5      776.14      791.99     20.56 o 
  -4   5   5        1.52        1.27      0.64 o 
  -3   5   5      721.91      722.04     16.53 o 
  -2   5   5      252.31      265.41      8.26 o 
  -1   5   5      330.53      364.96     10.57 o 
   0   5   5      450.04      451.63     12.49 o 
   1   5   5      573.36      578.28     15.37 o 
   2   5   5       88.29       92.06      5.19 o 
   3   5   5      624.10      647.28     17.30 o 
   4   5   5        0.15        1.54      1.35 o 
  -8   6   5        0.44        0.19      1.35 o 
  -7   6   5      246.02      227.55      9.22 o 
  -6   6   5      234.96      228.12      9.22 o 
  -5   6   5       65.19       53.81      4.04 o 
  -4   6   5       21.70       19.31      1.66 o 
  -3   6   5       29.38       32.67      2.88 o 
  -2   6   5      104.64      108.78      5.19 o 
  -1   6   5        5.13        4.04      1.54 o 
   0   6   5        2.59        2.88      1.35 o 
   1   6   5       11.65       11.15      2.31 o 
   2   6   5       34.91       35.75      3.65 o 
   3   6   5       16.61       16.34      2.88 o 
  -7   7   5      116.36      112.62      6.53 o 
  -6   7   5        3.14        3.27      1.73 o 
  -5   7   5      142.69      128.38      6.53 o 
  -4   7   5      121.86      114.17      3.88 o 
  -3   7   5        2.99        6.73      1.73 o 
  -2   7   5        1.25       -0.19      0.96 o 
  -1   7   5      120.13      130.69      6.34 o 
   0   7   5      152.69      146.83      6.92 o 
   1   7   5        7.63        5.00      1.92 o 
   2   7   5        1.18        2.31      1.54 o 
  -6   8   5       31.95       36.71      4.23 o 
  -5   8   5      119.72      120.12      6.73 o 
  -4   8   5       24.15       22.76      2.08 o 
  -3   8   5        2.19        1.92      1.35 o 
  -2   8   5        0.75        2.50      1.35 o 
  -1   8   5       16.63       10.76      2.31 o 
   0   8   5      115.02      118.96      4.55 o 
  -1 -11   6      111.19      130.49      6.15 o 
   0 -11   6       29.89       38.82      3.65 o 
   1 -11   6        0.94        1.35      1.15 o 
   2 -11   6       85.54       96.48      5.38 o 
   3 -11   6      240.32      248.49      9.42 o 
  -4 -10   6       33.47       31.91      2.59 o 
  -3 -10   6       96.48      111.08      5.38 o 
  -2 -10   6        6.14        7.69      1.73 o 
  -1 -10   6       32.30       36.90      3.27 o 
   0 -10   6        1.66        2.88      1.15 o 
   1 -10   6       13.21       17.49      2.50 o 
   2 -10   6       27.62       26.33      3.07 o 
   3 -10   6       20.94       20.76      2.88 o 
   4 -10   6       14.75       12.21      3.07 o 
   5 -10   6       47.84       37.86      3.84 o 
  -5  -9   6      296.21      286.93     11.72 o 
  -4  -9   6      225.96      243.39      6.37 o 
  -3  -9   6      142.27      136.69      4.48 o 
  -2  -9   6       37.97       32.86      2.88 o 
  -1  -9   6       30.24       29.98      2.69 o 
   0  -9   6      286.73      293.66      9.03 o 
   1  -9   6      211.69      222.93      7.88 o 
   2  -9   6      114.86      132.03      5.77 o 
   3  -9   6       88.56       81.10      4.61 o 
   4  -9   6        1.76        1.63      0.88 o 
   5  -9   6       40.76       48.05      3.65 o 
   6  -9   6        2.65        0.96      1.15 o 
  -6  -8   6       33.29       35.17      4.23 o 
  -5  -8   6        9.57        8.26      2.31 o 
  -4  -8   6       85.77       93.39      4.23 o 
  -3  -8   6        1.56        3.54      1.63 o 
  -2  -8   6      806.86      781.61     17.87 o 
  -1  -8   6       31.92       34.40      2.50 o 
   0  -8   6      415.06      409.93     10.95 o 
   1  -8   6        3.91        6.53      1.54 o 
   2  -8   6       47.74       53.81      3.46 o 
   3  -8   6      293.45      319.03      9.80 o 
   4  -8   6      135.30      149.71      6.34 o 
   5  -8   6       63.45       60.54      4.04 o 
   6  -8   6       64.05       62.27      4.23 o 
  -7  -7   6       47.07       38.82      4.42 o 
  -6  -7   6        6.87        8.84      2.31 o 
  -5  -7   6        2.31        1.35      1.35 o 
  -4  -7   6       17.53       14.03      2.50 o 
  -3  -7   6       69.13       65.23      3.17 o 
  -2  -7   6        9.65       12.31      1.83 o 
  -1  -7   6       38.86       37.28      2.50 o 
   0  -7   6        3.23        3.07      0.96 o 
   1  -7   6      251.95      254.84      7.69 o 
   2  -7   6       40.66       34.98      2.69 o 
   3  -7   6       87.83       64.77      3.84 o 
   4  -7   6        4.44        5.38      1.35 o 
   5  -7   6       36.85       25.37      2.69 o 
   6  -7   6       72.67       75.14      4.42 o 
   7  -7   6       60.38       56.50      4.04 o 
  -8  -6   6        9.00        5.57      2.11 o 
  -7  -6   6       21.16       15.18      2.88 o 
  -6  -6   6        0.32       -0.58      1.15 o 
  -5  -6   6      312.84      310.95     10.76 o 
  -4  -6   6      191.04      186.80      7.50 o 
  -3  -6   6       13.24       10.82      0.99 o 
  -2  -6   6      170.37      172.47      4.10 o 
  -1  -6   6      252.24      249.63      5.44 o 
   0  -6   6      273.33      245.80      7.11 o 
   1  -6   6       60.70       58.04      3.07 o 
   2  -6   6      179.72      144.71      5.38 o 
   3  -6   6        0.40        0.19      0.54 o 
   4  -6   6       75.48       73.80      3.84 o 
   5  -6   6       97.00      100.70      4.80 o 
   6  -6   6        0.04        0.00      0.77 o 
   7  -6   6       52.70       44.97      3.46 o 
  -8  -5   6        6.72       10.95      2.69 o 
  -7  -5   6        2.15        2.69      1.54 o 
  -6  -5   6       30.97       29.98      3.27 o 
  -5  -5   6      312.82      293.47      9.80 o 
  -4  -5   6      418.77      402.04      6.98 o 
  -3  -5   6      246.67      232.74      7.69 o 
  -2  -5   6      793.98      835.94     11.06 o 
  -1  -5   6       72.44       56.91      2.36 o 
   0  -5   6       37.91       58.20      2.26 o 
   1  -5   6        0.24        0.00      0.58 o 
   2  -5   6      170.67      144.75      5.38 o 
   3  -5   6      102.09      115.50      4.61 o 
   4  -5   6        1.63        2.31      0.96 o 
   5  -5   6        0.54        1.15      0.96 o 
   6  -5   6      111.14       95.71      4.80 o 
   7  -5   6       75.80       90.52      5.00 o 
  -9  -4   6       25.07       25.94      3.84 o 
  -8  -4   6       23.46       28.06      3.65 o 
  -7  -4   6       31.19       34.98      3.65 o 
  -6  -4   6        0.83        0.58      1.15 o 
  -5  -4   6        0.37        0.77      0.86 o 
  -4  -4   6        3.71        5.69      0.67 o 
  -3  -4   6      311.81      308.87      8.48 o 
  -2  -4   6       63.34       47.86      2.02 o 
  -1  -4   6       10.51       17.13      1.00 o 
   0  -4   6       10.42        8.20      0.96 o 
   1  -4   6      502.75      512.75      9.23 o 
   2  -4   6      218.50      226.97      6.73 o 
   3  -4   6       13.79       10.76      1.73 o 
   4  -4   6       53.01       55.54      3.27 o 
   5  -4   6      120.10      112.24      5.00 o 
   6  -4   6        2.07        1.73      1.15 o 
   7  -4   6       13.54       15.95      2.50 o 
  -9  -3   6       11.22        9.61      2.50 o 
  -8  -3   6       81.94       91.67      5.57 o 
  -7  -3   6        2.17        2.31      1.35 o 
  -6  -3   6        1.54        1.54      1.15 o 
  -5  -3   6      256.13      258.68      8.46 o 
  -4  -3   6       44.85       38.70      1.19 o 
  -3  -3   6        2.96        1.39      0.37 o 
  -2  -3   6       77.63       78.47      3.41 o 
  -1  -3   6     1675.41     1677.51     26.29 o 
   0  -3   6      200.55      218.82      4.66 o 
   1  -3   6      284.93      263.42      5.54 o 
   2  -3   6      515.08      552.53     12.88 o 
   3  -3   6      356.12      337.86      9.22 o 
   4  -3   6     1007.31      992.44     21.72 o 
   5  -3   6       79.84       82.64      4.23 o 
   6  -3   6      333.03      328.25     10.19 o 
   7  -3   6        4.39        5.38      1.73 o 
 -10  -2   6       22.48       21.72      3.65 o 
  -9  -2   6      116.30      111.47      6.53 o 
  -8  -2   6       29.40       34.59      3.65 o 
  -7  -2   6      229.00      231.11      6.12 o 
  -6  -2   6      440.85      426.65     10.76 o 
  -5  -2   6        5.09        4.07      0.88 o 
  -4  -2   6        0.27        5.58      5.09 o 
  -3  -2   6       23.57       26.80      0.96 o 
  -2  -2   6      192.85      170.00      3.51 o 
  -1  -2   6      215.62      216.49      4.47 o 
   0  -2   6      299.34      331.28      6.28 o 
   1  -2   6       84.65       88.50      2.72 o 
   2  -2   6       67.59       72.41      5.19 o 
   3  -2   6      219.47      214.48      6.73 o 
   4  -2   6      709.52      712.24     16.72 o 
   5  -2   6      419.88      390.52     10.95 o 
   6  -2   6      954.49     1005.32     23.25 o 
   7  -2   6      102.34      100.51      5.38 o 
 -10  -1   6        8.61       13.26      3.07 o 
  -9  -1   6      122.01      140.29      7.30 o 
  -8  -1   6        1.05        4.04      1.73 o 
  -7  -1   6       20.76       22.87      2.88 o 
  -6  -1   6      246.54      233.89      8.07 o 
  -5  -1   6        0.75        0.12      0.67 o 
  -4  -1   6     1352.95     1339.57     21.62 o 
  -3  -1   6       80.58       65.41      1.51 o 
  -2  -1   6      112.18      155.14      2.74 o 
  -1  -1   6       74.45       71.21      2.17 o 
   0  -1   6        7.55       21.01      1.24 o 
   1  -1   6       52.38       52.20      2.08 o 
   2  -1   6      927.88      938.07     15.16 o 
   3  -1   6        0.07       -0.38      0.58 o 
   4  -1   6      478.01      488.92     12.88 o 
   5  -1   6        7.48        6.53      1.73 o 
   6  -1   6       54.31       53.81      3.84 o 
   7  -1   6       66.00       62.65      4.42 o 
 -10   0   6       32.94       34.79      4.23 o 
  -9   0   6       80.02       87.44      5.57 o 
  -8   0   6        5.37        5.00      1.73 o 
  -7   0   6        6.73        8.65      1.92 o 
  -6   0   6        4.65        1.92      0.96 o 
  -5   0   6       55.83       55.93      3.27 o 
  -4   0   6      920.44      971.61     16.38 o 
  -3   0   6       53.81       63.97      1.63 o 
  -2   0   6     3077.35     3296.42    135.23 o 
  -1   0   6      124.22      155.92      3.65 o 
   0   0   6      346.70      400.07      7.38 o 
   1   0   6      389.44      392.82      7.42 o 
   2   0   6       36.44       31.96      1.75 o 
   3   0   6      354.40      339.97      9.61 o 
   4   0   6       20.21       19.22      2.31 o 
   5   0   6       14.95       16.72      2.50 o 
   6   0   6       52.47       59.19      4.23 o 
 -10   1   6      117.35      104.36      6.53 o 
  -9   1   6       48.88       48.24      4.23 o 
  -8   1   6      125.46      109.93      5.96 o 
  -7   1   6      204.39      204.87      7.88 o 
  -6   1   6       50.65       47.28      3.27 o 
  -5   1   6      180.12      178.73      6.34 o 
  -4   1   6        3.32        4.88      0.64 o 
  -3   1   6      112.23       99.46      2.42 o 
  -2   1   6      955.31      994.24     16.28 o 
  -1   1   6      876.64      964.98     12.22 o 
   0   1   6      139.71      163.61      8.55 o 
   1   1   6      448.91      487.84      8.86 o 
   2   1   6      145.04      132.19      3.74 o 
   3   1   6      124.83      116.08      5.19 o 
   4   1   6        0.28        0.38      0.96 o 
   5   1   6       80.65       76.49      4.61 o 
   6   1   6       83.23       93.40      5.38 o 
 -10   2   6       66.15       72.07      5.38 o 
  -9   2   6        2.82        1.54      1.35 o 
  -8   2   6      155.75      161.63      7.30 o 
  -7   2   6       82.14       77.83      4.61 o 
  -6   2   6      118.20      117.62      5.38 o 
  -5   2   6       79.32       72.84      3.84 o 
  -4   2   6        6.35       10.33      0.92 o 
  -3   2   6      172.50      189.28      3.99 o 
  -2   2   6       21.90       22.56      1.42 o 
  -1   2   6       14.09       10.58      1.15 o 
   0   2   6      120.74      124.19      3.53 o 
   1   2   6      384.60      396.01      7.74 o 
   2   2   6        5.34        6.53      1.54 o 
   3   2   6      189.21      181.61      6.92 o 
   4   2   6       41.28       42.86      3.46 o 
   5   2   6        2.91        4.80      1.54 o 
   6   2   6       63.83       70.15      4.80 o 
 -10   3   6       30.89       35.17      4.42 o 
  -9   3   6        6.01        5.00      1.92 o 
  -8   3   6       69.07       68.42      4.61 o 
  -7   3   6        0.09       -0.38      1.15 o 
  -6   3   6       62.40       58.23      3.84 o 
  -5   3   6      261.12      241.96      8.26 o 
  -4   3   6      138.27      139.23      3.46 o 
  -3   3   6       24.88       24.60      2.11 o 
  -2   3   6      232.50      230.56      5.35 o 
  -1   3   6      323.52      345.65      7.03 o 
   0   3   6        1.22        1.26      0.77 o 
   1   3   6      157.69      164.32      6.34 o 
   2   3   6       10.16       12.88      2.11 o 
   3   3   6        4.13        1.73      1.15 o 
   4   3   6        3.03        5.38      1.73 o 
   5   3   6        7.53        5.38      1.73 o 
  -9   4   6        6.81       11.53      2.69 o 
  -8   4   6        4.92        5.57      1.92 o 
  -7   4   6      125.14      120.69      6.15 o 
  -6   4   6      431.06      409.54     12.68 o 
  -5   4   6      151.20      151.06      6.34 o 
  -4   4   6      144.92      140.86      4.90 o 
  -3   4   6       75.85       90.33      4.42 o 
  -2   4   6      632.72      669.05     11.93 o 
  -1   4   6     1167.90     1187.72     19.01 o 
   0   4   6      593.67      634.98     15.76 o 
   1   4   6     1544.31     1553.62     33.06 o 
   2   4   6        0.18        0.96      0.96 o 
   3   4   6       57.84       49.20      3.84 o 
   4   4   6        0.29        0.19      1.15 o 
  -9   5   6       60.70       56.69      4.80 o 
  -8   5   6       31.27       31.33      3.84 o 
  -7   5   6      123.32      117.42      6.34 o 
  -6   5   6       19.73       16.91      2.69 o 
  -5   5   6      352.32      345.93     11.34 o 
  -4   5   6      360.23      361.83      7.42 o 
  -3   5   6      493.54      519.41      9.76 o 
  -2   5   6      138.81      135.69      4.27 o 
  -1   5   6      109.24      126.27      5.77 o 
   0   5   6        0.06        1.92      1.15 o 
   1   5   6       62.24       60.92      4.23 o 
   2   5   6        5.73        6.15      1.73 o 
   3   5   6       81.37       90.13      5.57 o 
  -8   6   6       16.64       17.49      3.07 o 
  -7   6   6      133.62      130.69      6.92 o 
  -6   6   6       97.26      101.09      5.96 o 
  -5   6   6       12.40       14.80      2.50 o 
  -4   6   6        8.99        7.81      1.20 o 
  -3   6   6        0.74        1.73      1.15 o 
  -2   6   6      187.15      202.56      7.69 o 
  -1   6   6      142.05      147.60      6.53 o 
   0   6   6        2.39        4.23      1.54 o 
   1   6   6       15.81       22.29      3.27 o 
   2   6   6        0.46        0.19      1.15 o 
  -7   7   6       53.09       52.08      4.61 o 
  -6   7   6        0.02       -0.77      1.35 o 
  -5   7   6        4.36        5.77      2.11 o 
  -4   7   6       10.49        9.41      1.42 o 
  -3   7   6      244.55      235.04      8.46 o 
  -2   7   6      133.17      136.64      6.34 o 
  -1   7   6       29.97       28.83      3.46 o 
   0   7   6      185.79      203.52      8.65 o 
  -4   8   6       34.08       36.52      4.04 o 
  -3   8   6        8.30       13.84      2.50 o 
  -1 -11   7       91.46       83.60      4.80 o 
   0 -11   7      243.41      252.72      9.22 o 
   1 -11   7       22.23       31.90      3.46 o 
   2 -11   7       81.81       97.05      5.57 o 
  -4 -10   7       93.76      110.65      4.25 o 
  -3 -10   7       21.54       21.91      2.69 o 
  -2 -10   7      278.35      294.43      9.42 o 
  -1 -10   7        0.44        1.35      1.15 o 
   0 -10   7       30.15       29.02      3.07 o 
   1 -10   7       83.78       84.56      4.80 o 
   2 -10   7       63.23       81.68      4.80 o 
   3 -10   7        1.92        2.50      1.35 o 
   4 -10   7        1.86        2.31      1.35 o 
  -5  -9   7      126.84      140.87      7.69 o 
  -4  -9   7      171.23      186.06      5.40 o 
  -3  -9   7       55.70       52.94      2.72 o 
  -2  -9   7       32.22       36.52      2.88 o 
  -1  -9   7      223.62      225.43      7.69 o 
   0  -9   7      246.03      236.77      8.07 o 
   1  -9   7       10.68        6.92      1.54 o 
   2  -9   7      130.99      137.99      6.15 o 
   3  -9   7        6.42        3.46      1.35 o 
   4  -9   7      407.48      432.61     12.88 o 
   5  -9   7       70.20       66.11      4.61 o 
  -6  -8   7       34.60       42.28      4.61 o 
  -5  -8   7        0.27        0.00      1.35 o 
  -4  -8   7       37.12       42.03      2.35 o 
  -3  -8   7       53.71       50.77      4.52 o 
  -2  -8   7      102.77      119.73      5.00 o 
  -1  -8   7      488.51      492.38     12.68 o 
   0  -8   7      244.74      279.05      8.65 o 
   1  -8   7      333.90      300.96      9.22 o 
   2  -8   7      533.51      603.27     15.18 o 
   3  -8   7       72.99       61.31      3.84 o 
   4  -8   7       11.59        7.88      1.92 o 
   5  -8   7      260.58      239.85      8.65 o 
   6  -8   7       61.04       58.42      4.23 o 
  -7  -7   7       29.01       34.02      4.23 o 
  -6  -7   7      136.60      139.53      7.30 o 
  -5  -7   7       16.76       17.49      2.88 o 
  -4  -7   7      232.88      229.47      8.84 o 
  -3  -7   7       79.92       77.67      2.77 o 
  -2  -7   7       11.76       10.75      1.29 o 
  -1  -7   7       72.35       79.37      3.65 o 
   0  -7   7       99.49       98.59      4.23 o 
   1  -7   7      216.25      198.53      6.73 o 
   2  -7   7       21.28       20.18      2.31 o 
   3  -7   7       15.81        8.07      1.73 o 
   4  -7   7       20.68       15.95      2.31 o 
   5  -7   7        0.16        0.77      1.15 o 
   6  -7   7       46.82       48.05      3.65 o 
  -8  -6   7       91.32      105.89      6.73 o 
  -7  -6   7      146.33      136.07      7.11 o 
  -6  -6   7       35.39       37.09      3.84 o 
  -5  -6   7      307.63      335.36     11.34 o 
  -4  -6   7      157.78      164.42      3.53 o 
  -3  -6   7      169.04      148.56      6.15 o 
  -2  -6   7       27.49       30.32      2.16 o 
  -1  -6   7      641.21      605.02     10.71 o 
   0  -6   7      299.78      282.24      6.28 o 
   1  -6   7       57.94       54.58      3.07 o 
   2  -6   7        3.36        6.53      1.35 o 
   3  -6   7      114.49       93.79      4.42 o 
   4  -6   7      322.76      309.22      9.61 o 
   5  -6   7       69.24       72.45      4.23 o 
   6  -6   7       57.73       61.88      4.04 o 
   7  -6   7        6.19        8.46      1.92 o 
  -8  -5   7       14.13       15.18      3.07 o 
  -7  -5   7        0.61        0.00      1.15 o 
  -6  -5   7        2.45        2.31      1.35 o 
  -5  -5   7      304.17      316.74      7.41 o 
  -4  -5   7      161.35      160.43      3.83 o 
  -3  -5   7      305.09      331.22      5.37 o 
  -2  -5   7      161.20      167.52      4.20 o 
  -1  -5   7        8.18        6.49      0.92 o 
   0  -5   7       81.95       69.98      2.59 o 
   1  -5   7        0.16        0.71      0.46 o 
   2  -5   7      306.19      282.90      8.26 o 
   3  -5   7      163.24      145.48      5.57 o 
   4  -5   7        1.72        2.88      1.15 o 
   5  -5   7        3.93        5.77      1.54 o 
   6  -5   7       43.63       46.51      3.46 o 
   7  -5   7       84.44       76.87      4.80 o 
  -9  -4   7        0.03       -1.15      1.15 o 
  -8  -4   7        5.97        8.26      2.31 o 
  -7  -4   7       95.38       88.02      5.38 o 
  -6  -4   7      164.92      156.82      6.92 o 
  -5  -4   7       29.20       26.14      2.69 o 
  -4  -4   7      128.28      115.56      2.51 o 
  -3  -4   7      124.63      120.67      3.18 o 
  -2  -4   7      246.71      275.93      8.07 o 
  -1  -4   7        3.70        4.16      0.61 o 
   0  -4   7      270.36      305.44      6.23 o 
   1  -4   7      180.88      152.48      4.11 o 
   2  -4   7        5.39        1.35      0.77 o 
   3  -4   7        0.12       -0.38      0.77 o 
   4  -4   7       13.55       11.92      1.92 o 
   5  -4   7       16.30       19.22      2.50 o 
   6  -4   7        1.05        1.73      1.15 o 
   7  -4   7       13.53       12.88      2.50 o 
  -9  -3   7        7.17        3.84      1.92 o 
  -8  -3   7      211.66      210.63      9.03 o 
  -7  -3   7       39.43       38.24      3.46 o 
  -6  -3   7      325.10      322.94      7.54 o 
  -5  -3   7      176.86      187.12     10.67 o 
  -4  -3   7      190.14      189.10      6.63 o 
  -3  -3   7        0.13        0.76      0.90 o 
  -2  -3   7      432.55      434.43      9.51 o 
  -1  -3   7       98.43      105.38      2.19 o 
   0  -3   7       30.01       19.92      1.28 o 
   1  -3   7      599.46      592.11     10.43 o 
   2  -3   7        2.45        4.01      0.88 o 
   3  -3   7     1750.26     1660.67     33.63 o 
   4  -3   7      465.18      464.13     12.30 o 
   5  -3   7      242.20      251.95      8.46 o 
   6  -3   7      107.31      115.89      5.77 o 
   7  -3   7        6.12        5.96      1.92 o 
  -9  -2   7       16.16       22.49      3.46 o 
  -8  -2   7      111.61      118.96      6.34 o 
  -7  -2   7       51.36       44.75      2.79 o 
  -6  -2   7       15.12       16.14      3.36 o 
  -5  -2   7      499.24      524.09     15.37 o 
  -4  -2   7        5.72        7.23      1.06 o 
  -3  -2   7       84.75       76.72      1.80 o 
  -2  -2   7        0.09        0.55      0.36 o 
  -1  -2   7      289.59      284.43      9.42 o 
   0  -2   7      277.71      280.41      5.82 o 
   1  -2   7      155.03      148.11      4.52 o 
   2  -2   7      113.23      100.83      3.28 o 
   3  -2   7       28.54       25.18      2.50 o 
   4  -2   7       62.48       54.58      3.46 o 
   5  -2   7       26.06       26.91      2.88 o 
   6  -2   7       75.72       82.45      5.00 o 
 -10  -1   7        4.93        5.77      2.31 o 
  -9  -1   7        0.21        0.19      1.35 o 
  -8  -1   7       93.96       83.79      5.00 o 
  -7  -1   7      386.34      415.89     12.68 o 
  -6  -1   7        3.76        2.90      0.88 o 
  -5  -1   7      254.55      258.82      6.13 o 
  -4  -1   7      318.00      339.64     12.97 o 
  -3  -1   7        9.87        9.98      0.68 o 
  -2  -1   7       58.36       88.32      1.91 o 
  -1  -1   7       38.23       41.06      1.74 o 
   0  -1   7        0.35        4.66      0.78 o 
   1  -1   7      337.80      333.62      6.78 o 
   2  -1   7      198.93      194.27      4.93 o 
   3  -1   7       15.99       14.03      2.11 o 
   4  -1   7       29.42       28.83      2.88 o 
   5  -1   7        7.09        9.03      1.92 o 
   6  -1   7       62.22       58.04      4.23 o 
 -10   0   7        2.45        0.38      1.73 o 
  -9   0   7       93.74      103.59      6.15 o 
  -8   0   7       74.57       72.45      4.61 o 
  -7   0   7        0.49       -0.77      0.77 o 
  -6   0   7      251.67      242.92      8.26 o 
  -5   0   7      167.03      167.09      4.70 o 
  -4   0   7       44.52       52.41      2.26 o 
  -3   0   7       32.42       35.56      1.45 o 
  -2   0   7       16.29       19.57      1.83 o 
  -1   0   7      806.38      777.14     12.74 o 
   0   0   7      531.86      511.45     14.22 o 
   1   0   7      163.65      168.69      4.38 o 
   2   0   7      404.68      387.10      7.83 o 
   3   0   7        9.87       13.65      2.11 o 
   4   0   7        7.53        8.26      1.73 o 
   5   0   7       15.04       15.95      2.50 o 
   6   0   7       37.75       40.55      3.84 o 
 -10   1   7      162.81      170.85      8.46 o 
  -9   1   7       30.49       26.14      3.46 o 
  -8   1   7        9.11        5.57      1.73 o 
  -7   1   7      104.90      108.39      5.57 o 
  -6   1   7      127.19      132.80      5.77 o 
  -5   1   7       39.13       31.71      2.50 o 
  -4   1   7        5.95        6.66      1.63 o 
  -3   1   7        4.79        5.26      0.65 o 
  -2   1   7       60.71       67.85      2.35 o 
  -1   1   7      531.47      508.35      9.27 o 
   0   1   7        7.15        7.22      1.01 o 
   1   1   7       58.00       53.86      2.38 o 
   2   1   7       17.16       18.50      1.63 o 
   3   1   7      173.07      170.66      6.73 o 
   4   1   7       42.94       43.24      3.46 o 
   5   1   7       36.41       32.48      3.65 o 
 -10   2   7        0.57        0.96      1.54 o 
  -9   2   7        2.10        1.35      1.35 o 
  -8   2   7       45.40       55.35      4.23 o 
  -7   2   7      161.50      145.10      6.53 o 
  -6   2   7        0.47        0.38      0.77 o 
  -5   2   7      338.37      328.25      9.99 o 
  -4   2   7      119.29      123.12      3.88 o 
  -3   2   7        9.07        7.51      1.32 o 
  -2   2   7       43.27       43.16      1.55 o 
  -1   2   7       47.82       45.25      2.16 o 
   0   2   7        0.71       -0.33      0.46 o 
   1   2   7       62.00       69.19      3.84 o 
   2   2   7        1.66        3.84      1.35 o 
   3   2   7        0.60        0.38      0.96 o 
   4   2   7       30.73       25.56      3.27 o 
   5   2   7      103.05      109.74      6.15 o 
  -9   3   7      180.17      187.76      8.65 o 
  -8   3   7        2.43        4.04      1.73 o 
  -7   3   7      102.30      106.66      5.57 o 
  -6   3   7       87.34       86.10      4.80 o 
  -5   3   7        8.76        9.99      1.92 o 
  -4   3   7      905.72      941.51     22.49 o 
  -3   3   7       14.65       17.50      1.56 o 
  -2   3   7      821.98      853.27     11.72 o 
  -1   3   7      404.16      425.67      8.45 o 
   0   3   7      139.33      138.18      5.77 o 
   1   3   7      161.18      157.59      6.53 o 
   2   3   7       43.90       32.29      3.27 o 
   3   3   7       10.72        7.11      1.92 o 
   4   3   7       42.52       32.86      3.65 o 
  -9   4   7        0.06        1.15      1.35 o 
  -8   4   7        5.56        7.69      2.11 o 
  -7   4   7       90.24       87.44      5.19 o 
  -6   4   7        0.10        0.19      1.15 o 
  -5   4   7        0.02        0.38      1.15 o 
  -4   4   7      883.90      905.96     22.29 o 
  -3   4   7      127.77      130.87      4.24 o 
  -2   4   7     2631.30     2676.70     39.62 o 
  -1   4   7       13.65       16.14      2.31 o 
   0   4   7      480.04      475.85     13.26 o 
   1   4   7       20.28       15.18      2.31 o 
   2   4   7       11.91       14.61      2.50 o 
   3   4   7      151.96      166.24      7.69 o 
  -8   5   7       14.21       13.45      2.69 o 
  -7   5   7       68.69       66.50      4.80 o 
  -6   5   7        0.21       -0.19      1.15 o 
  -5   5   7        0.54        1.15      1.35 o 
  -4   5   7       53.04       50.35      3.65 o 
  -3   5   7      101.01       99.94      2.99 o 
  -2   5   7       32.98       43.82      3.27 o 
  -1   5   7      153.98      163.36      6.92 o 
   0   5   7      316.14      311.53     10.38 o 
   1   5   7       87.17      102.24      5.77 o 
   2   5   7       45.28       47.47      4.23 o 
  -7   6   7       16.71       15.57      2.88 o 
  -6   6   7       44.13       36.32      3.84 o 
  -5   6   7      158.37      152.98      7.11 o 
  -4   6   7       26.36       27.67      3.27 o 
  -3   6   7        0.84       -0.60      0.56 o 
  -2   6   7       96.94      101.09      5.38 o 
  -1   6   7       29.35       34.79      3.65 o 
   0   6   7        1.06        3.46      1.73 o 
   1   6   7        0.37        0.58      1.15 o 
  -5   7   7       26.33       30.94      3.65 o 
  -4   7   7        1.57        4.23      1.92 o 
  -3   7   7      148.35      139.72      6.34 o 
  -2   7   7       68.59       88.60      5.38 o 
  -1 -11   8       42.79       48.62      3.84 o 
   0 -11   8       37.80       31.71      3.46 o 
   1 -11   8       16.74       14.80      2.50 o 
  -3 -10   8        1.10        0.96      1.15 o 
  -2 -10   8       26.35       26.14      2.88 o 
  -1 -10   8       41.32       45.55      3.46 o 
   0 -10   8        6.58        7.88      1.92 o 
   1 -10   8       31.07       32.29      3.27 o 
   2 -10   8       92.30       93.98      5.19 o 
   3 -10   8       25.75       29.02      3.46 o 
  -5  -9   8        0.00        0.00      1.35 o 
  -4  -9   8       95.31      109.93      6.53 o 
  -3  -9   8       58.48       59.28      2.86 o 
  -2  -9   8       17.44       22.49      2.50 o 
  -1  -9   8       70.26       65.34      3.84 o 
   0  -9   8       44.34       48.05      3.46 o 
   1  -9   8      313.22      280.20      9.22 o 
   2  -9   8       42.37       47.85      3.65 o 
   3  -9   8        2.26        2.11      1.35 o 
   4  -9   8        0.48        2.31      1.35 o 
   5  -9   8       61.88       60.15      4.42 o 
  -6  -8   8       21.36       21.72      3.46 o 
  -5  -8   8       60.27       60.54      4.61 o 
  -4  -8   8       10.22        8.07      2.31 o 
  -3  -8   8       12.37       11.16      1.73 o 
  -2  -8   8       51.85       55.35      3.27 o 
  -1  -8   8      114.52      102.82      4.80 o 
   0  -8   8        1.98       -0.19      0.77 o 
   1  -8   8       47.42       65.34      3.84 o 
   2  -8   8      141.00      134.34      5.96 o 
   3  -8   8      122.98      141.45      6.15 o 
   4  -8   8      599.36      542.73     14.80 o 
   5  -8   8        9.70        8.46      1.92 o 
  -7  -7   8      176.29      160.28      8.26 o 
  -6  -7   8        6.60       10.76      2.50 o 
  -5  -7   8        0.04        0.96      1.35 o 
  -4  -7   8       10.30        9.03      2.11 o 
  -3  -7   8       66.55       62.43      2.54 o 
  -2  -7   8       85.35       78.83      2.43 o 
  -1  -7   8       36.01       34.59      2.03 o 
   0  -7   8        1.81        2.88      1.15 o 
   1  -7   8       29.09       22.29      2.50 o 
   2  -7   8      144.80      145.48      5.96 o 
   3  -7   8       59.30       59.19      3.65 o 
   4  -7   8       23.50       26.91      3.07 o 
   5  -7   8       29.58       29.02      3.27 o 
   6  -7   8       17.63       17.68      2.88 o 
  -8  -6   8       14.96       14.22      3.07 o 
  -7  -6   8      372.06      375.91     13.26 o 
  -6  -6   8       41.17       41.51      3.84 o 
  -5  -6   8      350.25      353.81     11.72 o 
  -4  -6   8       80.39       78.03      4.42 o 
  -3  -6   8       62.02       62.87      3.17 o 
  -2  -6   8      129.89      132.75      3.12 o 
  -1  -6   8       10.80        6.53      1.06 o 
   0  -6   8      107.90      100.67      4.13 o 
   1  -6   8      432.44      463.36     11.92 o 
   2  -6   8      243.22      231.58      7.50 o 
   3  -6   8       13.49       14.22      2.11 o 
   4  -6   8      222.41      215.25      7.88 o 
   5  -6   8      108.11      118.96      5.77 o 
   6  -6   8       12.69       15.18      2.50 o 
  -8  -5   8       12.48       13.65      2.88 o 
  -7  -5   8       39.69       32.29      3.65 o 
  -6  -5   8        1.49        1.92      1.35 o 
  -5  -5   8      280.68      268.67      9.22 o 
  -4  -5   8       94.33       93.03      3.39 o 
  -3  -5   8       96.59       98.77      5.21 o 
  -2  -5   8        0.78        0.38      0.58 o 
  -1  -5   8      108.76      114.65      3.41 o 
   0  -5   8      160.99      161.51      4.39 o 
   1  -5   8       27.49       28.32      1.98 o 
   2  -5   8        3.90        5.57      1.35 o 
   3  -5   8       53.02       52.66      3.46 o 
   4  -5   8      147.94      153.36      6.34 o 
   5  -5   8       17.12       16.91      2.50 o 
   6  -5   8       13.89       17.87      2.69 o 
  -9  -4   8        7.19       10.95      2.69 o 
  -8  -4   8       18.10       18.83      3.07 o 
  -7  -4   8       88.17       84.37      5.19 o 
  -6  -4   8      130.07      124.45      8.55 o 
  -5  -4   8        0.31        0.10      0.68 o 
  -4  -4   8       17.87       13.33      1.52 o 
  -3  -4   8       12.37       11.64      1.20 o 
  -2  -4   8      184.43      168.46      4.29 o 
  -1  -4   8      483.64      501.11      9.19 o 
   0  -4   8       57.61       70.67      2.63 o 
   1  -4   8     1449.45     1513.88     25.66 o 
   2  -4   8      448.49      437.60     11.53 o 
   3  -4   8      624.29      626.52     15.37 o 
   4  -4   8       19.14       20.56      2.69 o 
   5  -4   8      153.81      147.79      6.34 o 
   6  -4   8       18.71       19.41      2.88 o 
  -9  -3   8       72.08       69.38      5.19 o 
  -8  -3   8       20.74       23.33      2.31 o 
  -7  -3   8       10.61        9.61      1.56 o 
  -6  -3   8       80.26       76.42      3.25 o 
  -5  -3   8       16.57       21.63      2.21 o 
  -4  -3   8     1048.02     1051.90     29.12 o 
  -3  -3   8      340.24      340.34      5.28 o 
  -2  -3   8       26.08       17.68      2.50 o 
  -1  -3   8        2.48        2.88      0.67 o 
   0  -3   8      512.02      505.68      9.33 o 
   1  -3   8     1166.95     1104.23     17.85 o 
   2  -3   8       28.02       23.49      1.84 o 
   3  -3   8      809.12      811.79     18.83 o 
   4  -3   8      259.25      264.06      8.84 o 
   5  -3   8       25.10       20.56      2.69 o 
   6  -3   8       38.41       41.70      3.84 o 
  -9  -2   8      118.63      124.07      5.00 o 
  -8  -2   8      258.87      227.12     14.99 o 
  -7  -2   8      173.18      178.48      5.42 o 
  -6  -2   8      662.42      649.97     12.66 o 
  -5  -2   8      301.19      303.29      9.42 o 
  -4  -2   8      193.72      190.87      4.85 o 
  -3  -2   8     1402.72     1440.86     32.90 o 
  -2  -2   8       10.57       12.88      2.31 o 
  -1  -2   8     1227.15     1231.13     19.07 o 
   0  -2   8      209.24      212.32      6.44 o 
   1  -2   8       19.77       19.87      1.66 o 
   2  -2   8      106.92      116.06      3.78 o 
   3  -2   8       54.86       47.28      3.27 o 
   4  -2   8       89.32       96.67      5.00 o 
   5  -2   8        0.39        1.73      1.35 o 
   6  -2   8      141.27      142.79      6.73 o 
  -9  -1   8        2.39        2.07      1.35 o 
  -8  -1   8       19.24       19.97      2.69 o 
  -7  -1   8      307.67      296.66      7.69 o 
  -6  -1   8      191.40      191.02      6.25 o 
  -5  -1   8       31.96       37.00      2.12 o 
  -4  -1   8      299.06      310.59      6.74 o 
  -3  -1   8       15.12       10.05      0.75 o 
  -2  -1   8      101.39      100.90      5.19 o 
  -1  -1   8      332.25      345.03      8.65 o 
   0  -1   8      298.30      333.33      6.92 o 
   1  -1   8      356.67      340.53      7.28 o 
   2  -1   8        1.00        1.31      0.67 o 
   3  -1   8       21.87       19.99      2.50 o 
   4  -1   8        0.89        2.69      1.35 o 
   5  -1   8       13.96       10.57      2.11 o 
 -10   0   8        0.01        0.38      1.54 o 
  -9   0   8       38.28       50.35      4.23 o 
  -8   0   8       32.64       37.48      3.46 o 
  -7   0   8       57.91       53.81      3.84 o 
  -6   0   8       11.25        8.67      1.42 o 
  -5   0   8      315.67      317.74      7.29 o 
  -4   0   8      513.68      507.80     17.68 o 
  -3   0   8       31.59       29.23      1.63 o 
  -2   0   8      229.54      250.22      9.22 o 
  -1   0   8       49.38       56.87      2.40 o 
   0   0   8       60.04       44.54      2.21 o 
   1   0   8      528.85      485.45     16.53 o 
   2   0   8        4.14        6.06      1.06 o 
   3   0   8      499.04      464.89     12.88 o 
   4   0   8      124.95      119.92      5.96 o 
   5   0   8        2.25        4.61      1.73 o 
  -9   1   8        6.66        7.88      2.31 o 
  -8   1   8       40.18       38.82      3.84 o 
  -7   1   8        8.23        9.42      1.92 o 
  -6   1   8       90.07       87.06      4.61 o 
  -5   1   8      100.13      104.57      3.65 o 
  -4   1   8       98.22       96.27      4.90 o 
  -3   1   8       16.51       18.66      1.45 o 
  -2   1   8      159.81      180.85      7.50 o 
  -1   1   8       91.85       90.40      5.09 o 
   0   1   8        0.02       -0.36      0.49 o 
   1   1   8       16.17       14.59      1.56 o 
   2   1   8       34.25       27.10      2.88 o 
   3   1   8      278.44      262.72      9.22 o 
   4   1   8      195.91      184.30      7.88 o 
   5   1   8       53.52       55.16      4.42 o 
  -9   2   8       14.23       14.99      2.88 o 
  -8   2   8      134.87      131.45      6.73 o 
  -7   2   8       36.76       41.90      3.46 o 
  -6   2   8      120.32      131.84      5.77 o 
  -5   2   8       10.67       14.12      1.61 o 
  -4   2   8      582.69      611.85     11.76 o 
  -3   2   8      244.72      247.42      5.96 o 
  -2   2   8       13.51       17.27      1.56 o 
  -1   2   8       52.57       56.82      2.54 o 
   0   2   8       33.59       31.09      2.10 o 
   1   2   8       62.35       71.49      4.23 o 
   2   2   8        5.16        3.07      1.35 o 
   3   2   8        0.78        1.92      1.35 o 
   4   2   8       10.85        8.26      2.31 o 
  -9   3   8        0.02        0.00      1.35 o 
  -8   3   8        1.23        2.31      1.54 o 
  -7   3   8      203.58      204.87      8.26 o 
  -6   3   8       89.40      100.90      5.38 o 
  -5   3   8      325.56      334.40     10.38 o 
  -4   3   8     1104.07     1122.78     19.54 o 
  -3   3   8        7.29       10.38      2.50 o 
  -2   3   8      761.92      785.01     13.87 o 
  -1   3   8       43.88       42.53      3.27 o 
   0   3   8       18.98       16.14      2.31 o 
   1   3   8       19.99       22.29      2.88 o 
   2   3   8        0.39        0.77      1.15 o 
   3   3   8      118.82      119.15      6.34 o 
  -8   4   8        0.02        0.00      1.35 o 
  -7   4   8       16.64       15.57      2.69 o 
  -6   4   8       86.18       83.98      5.00 o 
  -5   4   8       68.02       66.30      4.23 o 
  -4   4   8        1.28        1.48      0.92 o 
  -3   4   8        8.52        8.26      2.31 o 
  -2   4   8       37.92       37.28      2.43 o 
  -1   4   8      437.49      450.29     12.88 o 
   0   4   8      105.56      116.46      5.77 o 
   1   4   8      156.83      163.74      7.30 o 
   2   4   8      155.76      160.67      7.50 o 
  -8   5   8        1.81        3.07      1.92 o 
  -7   5   8      107.33      127.42      6.73 o 
  -6   5   8       14.05       18.07      2.88 o 
  -5   5   8      112.06      140.87      6.73 o 
  -4   5   8      135.98      135.11      7.30 o 
  -3   5   8       21.14       24.02      2.88 o 
  -2   5   8       21.13       23.25      2.88 o 
  -1   5   8       58.04       63.42      4.42 o 
   0   5   8        0.56        0.00      1.15 o 
   1   5   8        0.19       -0.38      1.15 o 
  -6   6   8       63.05       64.00      4.80 o 
  -5   6   8      127.66      143.18      7.11 o 
  -3   6   8        1.75        2.88      1.54 o 
  -2   6   8       11.61       13.07      2.50 o 
  -1   6   8       63.41       65.92      4.61 o 
  -3 -10   9       37.74       34.40      3.27 o 
  -2 -10   9      167.24      191.22      7.30 o 
  -1 -10   9        5.94        7.30      1.73 o 
   0 -10   9       12.32       11.34      2.31 o 
   1 -10   9        2.23        4.04      1.54 o 
   2 -10   9      203.09      199.49      8.26 o 
   3 -10   9       22.97       18.83      2.88 o 
  -5  -9   9        7.57        8.84      2.69 o 
  -4  -9   9      124.30      121.27      6.73 o 
  -3  -9   9       71.64       77.83      4.23 o 
  -2  -9   9       14.04        9.03      1.73 o 
  -1  -9   9        1.76        2.50      1.15 o 
   0  -9   9       41.93       27.29      3.07 o 
   1  -9   9        1.11        2.88      1.35 o 
   2  -9   9      413.45      399.74     12.11 o 
   3  -9   9      191.42      210.83      8.46 o 
   4  -9   9      362.89      348.05     11.53 o 
  -6  -8   9       20.42       26.33      3.84 o 
  -5  -8   9       15.01       25.37      3.46 o 
  -4  -8   9       78.46       83.22      5.38 o 
  -3  -8   9       91.58       94.36      4.61 o 
  -2  -8   9      172.41      171.02      4.94 o 
  -1  -8   9      158.37      157.98      6.15 o 
   0  -8   9        5.82        2.88      1.15 o 
   1  -8   9       41.77       42.28      3.27 o 
   2  -8   9        0.17       -0.58      0.96 o 
   3  -8   9       33.17       29.02      3.27 o 
   4  -8   9        4.73        6.15      1.92 o 
  -7  -7   9        0.69       -0.96      1.54 o 
  -6  -7   9       72.88       71.11      5.19 o 
  -5  -7   9      244.33      257.53      9.99 o 
  -4  -7   9       58.20       45.74      3.65 o 
  -3  -7   9      283.06      276.04      6.91 o 
  -2  -7   9       15.70        8.07      1.13 o 
  -1  -7   9       68.20       71.38      3.84 o 
   0  -7   9       59.47       57.27      3.46 o 
   1  -7   9      212.47      197.95      7.11 o 
   2  -7   9       85.32       71.68      4.04 o 
   3  -7   9        2.40        7.11      1.73 o 
   4  -7   9        1.56        3.46      1.54 o 
   5  -7   9        7.31        8.65      2.11 o 
  -8  -6   9       98.86      108.58      6.73 o 
  -7  -6   9      121.22      115.70      6.53 o 
  -6  -6   9        8.09        6.53      1.92 o 
  -5  -6   9        7.68       12.49      2.50 o 
  -4  -6   9       19.18       18.38      1.83 o 
  -3  -6   9      207.39      213.59      5.72 o 
  -2  -6   9      132.38      133.83      4.01 o 
  -1  -6   9       44.17       44.34      2.26 o 
   0  -6   9        7.55        6.56      1.92 o 
   1  -6   9       50.02       47.47      3.07 o 
   2  -6   9      160.23      170.66      6.53 o 
   3  -6   9        9.48        8.84      1.92 o 
   4  -6   9        2.42        2.50      1.35 o 
   5  -6   9       40.63       30.94      3.46 o 
  -8  -5   9        3.55        4.23      1.92 o 
  -7  -5   9        7.28        8.07      2.31 o 
  -6  -5   9       14.15       16.97      1.97 o 
  -5  -5   9        1.24        1.12      0.88 o 
  -4  -5   9      150.84      153.41      8.46 o 
  -3  -5   9       41.99       37.85      2.02 o 
  -2  -5   9      176.91      198.14      8.26 o 
  -1  -5   9      341.72      320.86      6.88 o 
   0  -5   9        4.91        4.63      0.96 o 
   1  -5   9      119.95      112.68      3.83 o 
   2  -5   9        1.48        0.19      0.96 o 
   3  -5   9        3.13        1.54      1.15 o 
   4  -5   9       26.64       24.02      2.88 o 
   5  -5   9       50.24       48.05      3.84 o 
  -9  -4   9       32.14       31.13      4.04 o 
  -8  -4   9        0.60        0.96      1.54 o 
  -7  -4   9       12.61       16.73      2.31 o 
  -6  -4   9      194.16      196.14      5.82 o 
  -5  -4   9       38.71       37.87      2.30 o 
  -4  -4   9       12.77       12.03      1.42 o 
  -3  -4   9       55.12       54.00      2.24 o 
  -2  -4   9      569.14      554.26     16.53 o 
  -1  -4   9      852.99      793.48     13.58 o 
   0  -4   9      433.46      396.77      8.13 o 
   1  -4   9      679.97      682.45     14.89 o 
   2  -4   9      116.55      117.04      5.19 o 
   3  -4   9       50.38       59.38      3.84 o 
   4  -4   9      145.16      132.42      5.96 o 
   5  -4   9        6.66        4.04      1.54 o 
  -9  -3   9        7.27        7.30      2.31 o 
  -8  -3   9      117.83      108.50      4.42 o 
  -7  -3   9      119.05      124.40      4.54 o 
  -6  -3   9      107.23      103.76      3.91 o 
  -5  -3   9        0.33        0.17      0.74 o 
  -4  -3   9       39.93       39.78      2.12 o 
  -3  -3   9      353.02      331.48      9.99 o 
  -2  -3   9      380.75      372.45     12.49 o 
  -1  -3   9        7.13        7.12      1.10 o 
   0  -3   9      271.93      263.97      6.05 o 
   1  -3   9      566.98      555.43     10.62 o 
   2  -3   9       88.67       88.81      3.42 o 
   3  -3   9       57.81       66.30      4.04 o 
   4  -3   9       80.69       75.91      4.42 o 
   5  -3   9       26.24       38.05      3.65 o 
  -9  -2   9      109.84      106.11      4.55 o 
  -8  -2   9       27.58       26.96      2.49 o 
  -7  -2   9       11.66       14.72      3.65 o 
  -6  -2   9       96.17       96.28      3.69 o 
  -5  -2   9      137.56      125.79      4.06 o 
  -3  -2   9       59.80       65.00      2.41 o 
  -2  -2   9      159.91      163.16      7.30 o 
  -1  -2   9        1.61        5.38      0.96 o 
   0  -2   9       16.59       14.27      1.52 o 
   1  -2   9       34.79       37.45      2.12 o 
   2  -2   9       16.39       18.52      1.89 o 
   3  -2   9       26.24       23.25      2.69 o 
   4  -2   9      109.58      112.81      5.77 o 
   5  -2   9       22.97       19.03      2.88 o 
  -9  -1   9        2.15        2.06      1.15 o 
  -8  -1   9        7.11        6.92      1.48 o 
  -7  -1   9      138.90      140.55      5.57 o 
  -6  -1   9       79.56       87.88      5.29 o 
  -5  -1   9       57.92       51.22      2.49 o 
  -4  -1   9       11.07        8.65      2.11 o 
  -3  -1   9      557.25      539.25      9.73 o 
  -2  -1   9      213.65      193.15      8.07 o 
  -1  -1   9       57.56       54.59      3.46 o 
   0  -1   9        1.50        1.47      0.74 o 
   1  -1   9        1.65        2.23      1.15 o 
   2  -1   9      238.28      227.67      6.53 o 
   3  -1   9       51.26       51.51      3.65 o 
   4  -1   9       84.46       73.80      4.61 o 
   5  -1   9        0.02       -0.77      0.96 o 
  -9   0   9       11.83       11.95      1.97 o 
  -8   0   9       21.62       25.19      2.40 o 
  -7   0   9        3.81        2.29      1.01 o 
  -6   0   9       78.57       73.84      4.13 o 
  -5   0   9        4.39        3.24      1.25 o 
  -4   0   9      283.73      275.02     10.38 o 
  -3   0   9      175.62      170.80      4.41 o 
  -2   0   9       19.17       16.91      2.69 o 
  -1   0   9       16.06       19.96      1.92 o 
   0   0   9      200.06      217.70      5.86 o 
   1   0   9      287.93      268.89      6.48 o 
   2   0   9        7.96        8.11      3.17 o 
   3   0   9       47.91       46.70      3.65 o 
   4   0   9       64.51       62.84      4.42 o 
  -9   1   9       40.00       33.25      3.84 o 
  -8   1   9        2.43        4.80      1.73 o 
  -7   1   9       27.65       25.54      2.79 o 
  -6   1   9        4.58        6.24      1.63 o 
  -5   1   9        0.17        0.40      0.78 o 
  -4   1   9       91.72       78.99      5.19 o 
  -3   1   9        1.89        3.46      0.92 o 
  -2   1   9       31.39       27.71      1.98 o 
  -1   1   9        0.48        0.15      0.77 o 
   0   1   9        4.10        4.22      1.06 o 
   1   1   9      152.06      134.60      6.82 o 
   2   1   9       22.06       24.79      3.07 o 
   3   1   9      237.35      222.74      8.84 o 
   4   1   9       62.90       72.26      5.00 o 
  -9   2   9       61.09       57.66      4.80 o 
  -8   2   9       25.89       14.61      2.69 o 
  -7   2   9      513.87      510.83     14.99 o 
  -6   2   9      872.70      810.06     15.46 o 
  -5   2   9      302.62      278.28     11.15 o 
  -4   2   9      707.53      690.52     20.56 o 
  -3   2   9       40.76       34.59      3.65 o 
  -2   2   9        0.05        0.27      0.64 o 
  -1   2   9      134.56      133.64      4.32 o 
   0   2   9        0.01        0.19      0.96 o 
   1   2   9      127.45      139.14      6.34 o 
   2   2   9       69.63       82.25      5.00 o 
   3   2   9        0.09        0.19      1.15 o 
  -8   3   9        3.25        3.65      1.92 o 
  -7   3   9      146.31      162.97      7.30 o 
  -6   3   9      181.84      184.06      5.77 o 
  -5   3   9      152.26      148.75      7.88 o 
  -4   3   9      516.36      549.07     17.49 o 
  -3   3   9       20.33       16.91      2.88 o 
  -2   3   9        3.35        4.57      1.10 o 
  -1   3   9       20.16       14.22      2.31 o 
   0   3   9      371.63      371.30     11.53 o 
   1   3   9       65.44       65.92      4.61 o 
   2   3   9       80.95       78.41      5.19 o 
  -8   4   9       27.68       36.90      4.04 o 
  -7   4   9        2.46        2.31      1.73 o 
  -6   4   9       37.83       43.82      4.80 o 
  -5   4   9       59.92       65.73      5.38 o 
  -4   4   9       67.66       72.65      5.57 o 
  -3   4   9        0.17        0.00      1.35 o 
  -2   4   9      138.74      157.40      6.73 o 
  -1   4   9        1.08        0.19      1.15 o 
   0   4   9        2.00        4.61      1.73 o 
   1   4   9      217.51      202.95      8.65 o 
  -6   5   9        2.41        1.54      1.92 o 
  -5   5   9        0.96        0.00      1.73 o 
  -4   5   9       38.71       40.36      4.61 o 
  -2   5   9        0.69        1.54      1.35 o 
  -1   5   9        6.67        7.88      2.11 o 
  -2 -10  10        2.68        3.84      1.54 o 
  -1 -10  10      238.80      224.86      8.46 o 
   0 -10  10      235.19      247.34      9.03 o 
   1 -10  10        0.27        0.77      1.35 o 
  -4  -9  10       14.90       17.87      3.07 o 
  -2  -9  10       21.29       23.83      2.69 o 
  -1  -9  10       90.44       96.48      5.00 o 
   0  -9  10        7.61        5.77      1.73 o 
   1  -9  10      124.69      123.38      5.96 o 
   2  -9  10       80.87       75.72      4.80 o 
   3  -9  10        0.10        0.19      1.15 o 
  -6  -8  10        6.49        8.84      2.50 o 
  -5  -8  10       55.83       55.93      4.61 o 
  -3  -8  10       30.71       35.94      4.04 o 
  -2  -8  10        8.58       11.19      1.92 o 
  -1  -8  10       38.64       35.30      3.36 o 
   0  -8  10      183.46      196.03      7.30 o 
   1  -8  10       95.79      111.85      5.57 o 
   2  -8  10        0.15       -0.19      0.96 o 
   3  -8  10       15.38       23.06      3.07 o 
   4  -8  10       46.09       49.20      4.42 o 
  -7  -7  10       24.08       21.33      3.65 o 
  -6  -7  10        4.78        7.11      2.31 o 
  -5  -7  10        4.66        5.57      1.92 o 
  -4  -7  10      170.85      156.25      7.69 o 
  -3  -7  10       22.64       19.99      3.07 o 
  -2  -7  10      254.74      231.25      5.95 o 
  -1  -7  10      439.95      455.91      9.51 o 
   0  -7  10       10.18       12.73      1.66 o 
   1  -7  10      103.52      107.24      5.19 o 
   2  -7  10       24.59       19.22      2.69 o 
   3  -7  10      111.24      115.31      5.77 o 
   4  -7  10      135.40      158.55      7.11 o 
  -7  -6  10       69.45       73.41      5.19 o 
  -6  -6  10       34.84       30.75      3.46 o 
  -5  -6  10        9.30       10.25      1.66 o 
  -4  -6  10        0.33        1.35      1.35 o 
  -3  -6  10      102.37      101.86      6.15 o 
  -2  -6  10      207.43      208.08      5.44 o 
  -1  -6  10        5.56        5.54      1.54 o 
   0  -6  10        1.22        3.48      1.06 o 
   1  -6  10       61.17       61.61      2.95 o 
   2  -6  10      178.77      167.01      6.73 o 
   3  -6  10        4.74        7.69      1.92 o 
   4  -6  10        9.92       12.49      2.50 o 
  -8  -5  10       79.73       81.87      5.77 o 
  -7  -5  10        7.15        5.77      1.92 o 
  -6  -5  10        0.25        0.10      1.44 o 
  -5  -5  10       31.25       31.32      2.40 o 
  -4  -5  10      651.65      661.50     19.60 o 
  -3  -5  10       72.50       78.41      5.19 o 
  -2  -5  10      476.06      483.15     15.57 o 
  -1  -5  10      251.03      263.42      6.28 o 
   0  -5  10        0.05        0.54      0.67 o 
   1  -5  10       17.54       21.91      2.03 o 
   2  -5  10       73.98       79.95      4.42 o 
   3  -5  10        0.88        0.96      0.96 o 
   4  -5  10      286.85      294.23     10.19 o 
  -8  -4  10       33.88       31.85      4.90 o 
  -7  -4  10        1.74        2.52      1.15 o 
  -6  -4  10      111.27      116.16      4.38 o 
  -5  -4  10       16.94       17.87      3.07 o 
  -3  -4  10      169.33      173.35      8.07 o 
  -2  -4  10     1146.71     1152.91     29.79 o 
  -1  -4  10      743.12      734.61     13.02 o 
   0  -4  10      277.71      285.00      6.65 o 
   1  -4  10      128.21      122.53      4.15 o 
   2  -4  10       13.67       13.66      3.07 o 
   3  -4  10       45.21       47.09      3.46 o 
   4  -4  10        0.06       -0.38      1.15 o 
  -9  -3  10       70.31       72.24      3.87 o 
  -8  -3  10        0.21        0.31      1.15 o 
  -7  -3  10       47.83       44.02      2.82 o 
  -6  -3  10      369.78      361.89     14.99 o 
  -5  -3  10      568.40      586.55     18.07 o 
  -4  -3  10      900.66      868.10     24.02 o 
  -3  -3  10      693.42      703.78     20.56 o 
  -2  -3  10      208.03      205.83      8.84 o 
  -1  -3  10       77.57       78.76      6.34 o 
   0  -3  10       58.75       53.14      2.59 o 
   1  -3  10      370.39      346.60      7.89 o 
   2  -3  10      196.49      189.74      5.54 o 
   3  -3  10       23.52       32.09      3.27 o 
   4  -3  10       26.09       31.13      3.46 o 
  -9  -2  10       99.06      106.31      4.75 o 
  -8  -2  10        6.07        6.94      1.56 o 
  -7  -2  10        5.98        9.70      2.50 o 
  -6  -2  10       32.09       30.22      2.26 o 
  -5  -2  10       42.74       45.74      4.23 o 
  -4  -2  10        1.21        2.31      1.54 o 
  -3  -2  10      120.76      112.43      6.34 o 
  -2  -2  10       17.46       16.53      2.88 o 
  -1  -2  10      553.05      529.66     10.16 o 
   0  -2  10        7.10        8.46      1.44 o 
   1  -2  10       29.94       27.44      2.12 o 
   2  -2  10        0.27        0.69      0.81 o 
   3  -2  10       14.20       16.91      2.69 o 
   4  -2  10       34.21       44.20      4.04 o 
  -9  -1  10       49.00       43.95      3.65 o 
  -8  -1  10       32.16       37.95      2.86 o 
  -7  -1  10      100.24       96.17      4.06 o 
  -6  -1  10      115.13      127.80      7.11 o 
  -5  -1  10       54.53       54.77      4.61 o 
  -4  -1  10      101.79      107.24      6.34 o 
  -3  -1  10       39.67       41.51      3.84 o 
  -2  -1  10      408.25      390.71     13.45 o 
  -1  -1  10      311.98      283.55     10.47 o 
   0  -1  10       19.53       16.03      1.75 o 
   1  -1  10      287.64      267.17      6.64 o 
   2  -1  10        4.04        4.56      1.63 o 
   3  -1  10        0.06        1.92      1.15 o 
   4  -1  10       21.71       17.49      2.88 o 
  -9   0  10       31.97       29.40      2.90 o 
  -8   0  10       33.82       37.43      2.82 o 
  -7   0  10        5.74        5.07      1.24 o 
  -6   0  10       61.95       65.34      5.19 o 
  -5   0  10       38.58       27.48      3.65 o 
  -4   0  10       48.08       50.74      4.42 o 
  -3   0  10        3.32        2.69      1.54 o 
  -2   0  10      253.75      250.99      9.99 o 
  -1   0  10      197.18      175.64      4.99 o 
   0   0  10      161.20      156.94      8.94 o 
   1   0  10      567.25      549.89     11.08 o 
   2   0  10       64.71       65.34      4.23 o 
   3   0  10       66.10       62.27      4.42 o 
  -9   1  10      149.71      150.88      5.72 o 
  -8   1  10      100.04       84.97      4.05 o 
  -7   1  10       66.36       62.08      5.38 o 
  -6   1  10      255.67      221.20     10.19 o 
  -5   1  10       15.80       17.30      3.27 o 
  -4   1  10       11.03        9.99      2.50 o 
  -3   1  10        8.61       11.72      2.50 o 
  -2   1  10        2.70        6.32      1.20 o 
  -1   1  10        0.49       -0.21      0.78 o 
   0   1  10       15.24       12.99      1.69 o 
   1   1  10       68.09       57.27      4.04 o 
   2   1  10        0.64        0.19      0.96 o 
  -8   2  10       24.46       20.07      2.35 o 
  -7   2  10      512.16      508.71     17.68 o 
  -6   2  10       45.79       54.96      5.00 o 
  -5   2  10        0.11        0.38      1.35 o 
  -4   2  10        0.92        2.50      1.54 o 
  -3   2  10       67.25       77.45      5.57 o 
  -2   2  10      227.22      229.78      7.11 o 
  -1   2  10       24.03       22.74      2.12 o 
   0   2  10       19.74       20.37      2.69 o 
   1   2  10       25.03       28.44      3.46 o 
   2   2  10       20.56       16.91      2.88 o 
  -7   3  10      193.83      191.42      9.80 o 
  -6   3  10        3.17        4.61      2.11 o 
  -5   3  10       77.68       78.99      5.96 o 
  -4   3  10        9.99       11.92      2.88 o 
  -3   3  10       88.06       98.21      6.34 o 
  -2   3  10       24.44       29.48      2.35 o 
  -1   3  10       89.72       95.13      5.19 o 
   0   3  10       18.63       25.18      3.27 o 
   1   3  10        1.09        4.04      1.92 o 
  -6   4  10        9.45        7.50      2.69 o 
  -5   4  10       15.91       14.61      3.46 o 
  -4   4  10       42.79       43.24      4.61 o 
  -2   4  10       10.01        8.26      2.11 o 
  -1   4  10       69.76       79.76      5.00 o 
  -2  -9  11        5.28        6.92      1.73 o 
  -1  -9  11       78.25       62.65      4.04 o 
   0  -9  11       21.13       22.87      2.88 o 
   1  -9  11       35.08       28.06      3.27 o 
   2  -9  11       24.73       30.17      3.65 o 
  -4  -8  11        6.40        8.65      2.50 o 
  -3  -8  11      249.51      220.63      9.99 o 
  -2  -8  11       80.22       74.50      3.27 o 
  -1  -8  11      122.42      122.30      4.43 o 
   0  -8  11       22.12       17.87      2.50 o 
   1  -8  11       18.10       23.45      2.88 o 
   2  -8  11      114.34      126.27      6.15 o 
   3  -8  11        3.83        4.61      1.73 o 
  -5  -7  11       69.38       67.65      5.19 o 
  -4  -7  11        0.04        1.35      1.54 o 
  -3  -7  11        0.38        0.77      1.54 o 
  -2  -7  11       20.90       20.52      2.50 o 
  -1  -7  11       49.35       44.56      2.69 o 
   0  -7  11      264.78      265.45      7.02 o 
   1  -7  11       34.39       39.40      3.46 o 
   2  -7  11        4.35        1.15      1.35 o 
   3  -7  11      156.10      182.96      7.69 o 
  -7  -6  11       64.20       69.76      5.19 o 
  -6  -6  11      170.03      174.50      8.65 o 
  -5  -6  11        7.47        6.53      2.31 o 
  -4  -6  11      186.34      196.03      9.03 o 
  -3  -6  11        1.55        3.07      1.73 o 
  -2  -6  11       74.72       72.77      3.02 o 
  -1  -6  11       39.76       35.05      3.94 o 
   0  -6  11      207.21      209.04      5.81 o 
   1  -6  11        0.66        1.44      0.84 o 
   2  -6  11      116.94      119.54      5.77 o 
   3  -6  11       72.75       68.99      4.61 o 
  -7  -5  11       51.31       63.42      5.19 o 
  -6  -5  11      241.49      265.21     11.15 o 
  -5  -5  11       51.12       59.96      5.00 o 
  -4  -5  11      970.82     1009.74     27.87 o 
  -3  -5  11       92.09       93.02      5.96 o 
  -2  -5  11      408.28      408.20     14.41 o 
  -1  -5  11       15.36       13.41      2.88 o 
   0  -5  11       17.75       15.33      2.11 o 
   1  -5  11      142.46      132.57      9.42 o 
   2  -5  11       63.53       60.15      4.04 o 
   3  -5  11       23.86       21.72      2.88 o 
  -8  -4  11       88.97       94.74      4.71 o 
  -7  -4  11        4.41        4.42      1.92 o 
  -6  -4  11        0.68        0.19      1.35 o 
  -5  -4  11      190.97      193.72      9.22 o 
  -4  -4  11      199.84      195.07      9.22 o 
  -3  -4  11       13.56       10.76      2.50 o 
  -2  -4  11      132.10      127.42      7.11 o 
  -1  -4  11       43.97       44.52      2.38 o 
   0  -4  11       45.45       50.64      2.67 o 
   1  -4  11       35.16       35.24      2.49 o 
   2  -4  11       77.97       79.85      6.63 o 
   3  -4  11      150.59      152.21      6.92 o 
  -8  -3  11        3.93        4.01      1.54 o 
  -7  -3  11      101.81       81.49      5.96 o 
  -6  -3  11       49.46       50.93      4.61 o 
  -5  -3  11       59.69       58.62      4.80 o 
  -4  -3  11       96.46       96.67      6.15 o 
  -3  -3  11       35.98       39.59      4.23 o 
  -2  -3  11      520.96      537.35     17.30 o 
  -1  -3  11      256.01      251.83      6.28 o 
   0  -3  11       53.79       60.03      2.91 o 
   1  -3  11       52.21       50.33      3.56 o 
   2  -3  11       18.71       20.89      2.21 o 
   3  -3  11       87.68       86.87      5.19 o 
  -8  -2  11      106.06      123.77      7.50 o 
  -7  -2  11       53.02       42.66      4.80 o 
  -6  -2  11        5.20        5.77      2.31 o 
  -5  -2  11      209.09      217.74      9.80 o 
  -4  -2  11      115.00      113.58      6.73 o 
  -3  -2  11        2.20        1.92      1.54 o 
  -2  -2  11        0.27        0.58      1.35 o 
  -1  -2  11       24.47       21.70      1.92 o 
   0  -2  11      117.88      116.06      4.25 o 
   1  -2  11       27.99       34.23      5.77 o 
   2  -2  11        0.00        1.20      0.99 o 
   3  -2  11        9.08       11.15      2.31 o 
  -8  -1  11        6.83        5.00      2.31 o 
  -7  -1  11        0.89        0.96      1.35 o 
  -6  -1  11       11.62        9.99      2.69 o 
  -5  -1  11       43.92       49.20      4.61 o 
  -4  -1  11      224.24      225.43      9.99 o 
  -3  -1  11       14.32       10.57      2.50 o 
  -2  -1  11      146.22      159.32      8.07 o 
  -1  -1  11      191.23      163.14      8.74 o 
   0  -1  11       85.38       91.01      4.80 o 
   1  -1  11        9.00        6.34      1.38 o 
   2  -1  11      141.65      142.93      5.06 o 
  -8   0  11       23.71       24.02      4.04 o 
  -7   0  11       49.00       52.47      5.38 o 
  -6   0  11       18.12       14.61      3.27 o 
  -5   0  11       22.32       15.57      3.07 o 
  -4   0  11        0.46        0.00      1.35 o 
  -3   0  11       28.94       23.64      3.65 o 
  -2   0  11      299.07      299.27      9.42 o 
  -1   0  11      301.93      289.12      7.16 o 
   0   0  11       83.28       80.87      3.55 o 
   1   0  11      187.70      177.77      7.30 o 
   2   0  11       26.84       34.79      3.65 o 
  -8   1  11       11.55       13.07      3.27 o 
  -7   1  11       69.14       47.28      5.38 o 
  -6   1  11        0.00       -0.19      1.35 o 
  -5   1  11       13.99        8.65      2.50 o 
  -4   1  11      234.32      224.86     10.38 o 
  -3   1  11       22.72       23.25      3.65 o 
  -2   1  11      172.95      172.03      5.26 o 
  -1   1  11        2.75        2.75      1.15 o 
   0   1  11        0.48        1.35      1.15 o 
   1   1  11       26.10       30.37      3.46 o 
  -7   2  11       89.78       76.11      6.34 o 
  -6   2  11      110.85      102.24      7.11 o 
  -5   2  11       50.63       64.00      5.38 o 
  -4   2  11        0.20        0.00      1.35 o 
  -3   2  11        4.65        5.00      2.11 o 
  -2   2  11       51.45       55.44      5.48 o 
  -1   2  11      210.89      209.67      8.26 o 
   0   2  11        8.31       10.38      2.31 o 
  -6   3  11       10.01       10.38      3.07 o 
  -5   3  11        7.21        6.53      2.50 o 
  -4   3  11        0.44        0.58      1.73 o 
  -3   3  11      209.84      214.29      9.99 o 
  -1   3  11       17.36       22.10      3.27 o 
  -2  -9  12       46.85       46.63      8.36 o 
  -1  -9  12        6.71        8.07      1.92 o 
  -4  -8  12      220.12      208.14      9.99 o 
  -3  -8  12       18.32       30.75      4.23 o 
  -2  -8  12        0.07        1.28      2.21 o 
  -1  -8  12      133.51      131.39      5.00 o 
   0  -8  12        2.87        3.27      1.54 o 
   1  -8  12      406.22      437.99     13.07 o 
  -5  -7  12       12.05       16.91      3.46 o 
  -4  -7  12       28.01       36.90      4.61 o 
  -3  -7  12       53.68       67.65      5.57 o 
  -2  -7  12       14.37       15.05      1.80 o 
  -1  -7  12       26.88       30.73      2.41 o 
   0  -7  12       20.46       17.49      3.46 o 
   1  -7  12      129.77      125.30      5.96 o 
   2  -7  12       49.10       51.51      4.04 o 
  -6  -6  12      235.24      257.33     11.53 o 
  -5  -6  12        5.41       12.11      3.07 o 
  -4  -6  12      145.25      138.18      7.88 o 
  -3  -6  12        0.13       -1.15      1.35 o 
  -2  -6  12        0.92        0.72      0.81 o 
  -1  -6  12       56.01       53.23      2.84 o 
   0  -6  12        0.44        0.50      0.96 o 
   1  -6  12        3.56        6.16      1.38 o 
   2  -6  12        8.12        4.80      1.73 o 
  -7  -5  12      241.19      254.07     11.53 o 
  -6  -5  12       87.64       90.71      6.53 o 
  -5  -5  12       95.68       89.37      6.34 o 
  -4  -5  12      328.20      330.37     13.07 o 
  -3  -5  12       39.03       46.12      4.80 o 
  -2  -5  12        7.18        6.86      1.33 o 
  -1  -5  12       25.00       27.09      3.94 o 
   0  -5  12       51.72       51.21      3.07 o 
   1  -5  12      215.04      217.18      6.42 o 
   2  -5  12        0.51        0.96      1.15 o 
  -7  -4  12        0.06        0.96      1.54 o 
  -6  -4  12       20.16       19.99      3.65 o 
  -5  -4  12        0.50        1.54      1.54 o 
  -4  -4  12       11.56       14.61      3.07 o 
  -3  -4  12      293.10      287.12     11.92 o 
  -2  -4  12        0.92        0.96      1.73 o 
  -1  -4  12      584.54      541.83     10.94 o 
   0  -4  12       43.16       42.65      2.70 o 
   1  -4  12       15.15       16.51      2.69 o 
   2  -4  12        6.97        7.88      1.92 o 
  -7  -3  12       59.26       66.50      5.57 o 
  -6  -3  12      101.53      105.70      6.92 o 
  -5  -3  12       49.44       50.16      5.19 o 
  -4  -3  12       51.62       55.16      5.00 o 
  -3  -3  12      181.32      166.43      8.65 o 
  -2  -3  12      110.06       91.29      6.15 o 
  -1  -3  12        1.79        1.67      0.96 o 
   0  -3  12      448.15      422.86      9.33 o 
   1  -3  12       11.73       14.46      1.88 o 
   2  -3  12      266.67      297.70     10.76 o 
  -7  -2  12       30.77       24.41      4.04 o 
  -6  -2  12       75.61       75.53      5.96 o 
  -5  -2  12       47.92       40.74      4.61 o 
  -4  -2  12      298.18      294.23     12.30 o 
  -3  -2  12       80.62       79.95      5.96 o 
  -2  -2  12        0.36        2.88      1.92 o 
  -1  -2  12      103.11       92.95      3.73 o 
   0  -2  12       67.28       68.05      3.32 o 
   1  -2  12       12.72       14.73      1.88 o 
   2  -2  12       22.48       31.54      4.90 o 
  -7  -1  12       10.61        7.50      2.69 o 
  -6  -1  12        4.29        1.35      1.73 o 
  -5  -1  12       17.76       20.56      3.65 o 
  -4  -1  12      378.43      387.83     14.61 o 
  -3  -1  12       26.04       24.79      4.04 o 
  -2  -1  12      233.25      204.68      9.80 o 
  -1  -1  12       53.55       50.03      2.81 o 
   0  -1  12        7.09       12.08      1.92 o 
   1  -1  12        0.27        1.62      1.06 o 
  -7   0  12        5.02        4.42      2.11 o 
  -6   0  12       62.88       63.04      5.57 o 
  -5   0  12       22.95       19.22      3.65 o 
  -4   0  12        2.96        3.07      1.92 o 
  -3   0  12        6.78        8.65      2.69 o 
  -2   0  12       95.99       98.78      6.73 o 
  -1   0  12       56.37       60.56      3.36 o 
   0   0  12        7.04        7.30      1.48 o 
  -6   1  12       12.68       11.15      3.07 o 
  -5   1  12       90.77       68.23      5.96 o 
  -4   1  12       37.22       43.63      5.00 o 
  -3   1  12        6.33        5.77      2.31 o 
  -2   1  12        4.02        6.53      2.50 o 
  -1   1  12       30.29       31.06      2.68 o 
  -5   2  12      189.43      208.14     10.57 o 
  -4   2  12       79.25       72.84      6.15 o 
  -3   2  12       24.39       22.87      3.84 o 
  -2   2  12       10.66       12.30      3.07 o 
  -2  -8  13      209.96      216.40     10.95 o 
  -4  -7  13        4.51        3.27      2.11 o 
  -3  -7  13      209.63      208.52     10.38 o 
  -2  -7  13       18.09       19.99      3.84 o 
  -1  -7  13       12.45       11.33      1.77 o 
   0  -7  13       54.52       56.08      3.27 o 
  -5  -6  13       64.73       70.92      5.96 o 
  -4  -6  13        3.48        4.42      2.31 o 
  -3  -6  13       63.48       80.33      6.15 o 
  -2  -6  13       22.79       19.41      3.65 o 
  -1  -6  13      189.00      183.97      5.76 o 
   0  -6  13       11.35       14.22      1.92 o 
   1  -6  13       19.97       22.90      2.52 o 
  -6  -5  13      318.11      325.37     13.65 o 
  -5  -5  13        1.22        0.19      1.73 o 
  -4  -5  13       55.22       63.42      5.57 o 
  -3  -5  13       87.37       91.10      6.53 o 
  -2  -5  13      208.05      209.10     10.38 o 
  -1  -5  13        3.22        4.21      1.24 o 
   0  -5  13       84.81       77.61      4.32 o 
   1  -5  13       17.38       16.95      2.12 o 
  -6  -4  13        3.51        3.46      2.11 o 
  -5  -4  13        2.44        1.15      1.92 o 
  -4  -4  13      178.76      185.84      9.61 o 
  -3  -4  13        0.69        0.96      1.54 o 
  -2  -4  13        1.19        0.00      1.54 o 
  -1  -4  13       14.39       11.08      1.60 o 
   0  -4  13      158.50      155.86      6.53 o 
   1  -4  13      186.07      180.00      5.95 o 
  -6  -3  13       70.22       82.06      6.34 o 
  -5  -3  13       62.55       64.00      5.77 o 
  -4  -3  13        3.06        4.61      2.31 o 
  -3  -3  13        0.07       -0.19      1.73 o 
  -2  -3  13      116.29      121.46      7.69 o 
  -1  -3  13       85.71       97.65     11.72 o 
   0  -3  13       26.27       24.64      2.49 o 
  -6  -2  13       88.16       81.49      6.34 o 
  -5  -2  13        6.80        7.69      2.69 o 
  -4  -2  13      115.58      106.09      7.30 o 
  -3  -2  13      165.83      165.66      9.22 o 
  -2  -2  13       55.33       68.03      5.57 o 
  -1  -2  13       12.31       11.91      1.74 o 
   0  -2  13       58.71       65.23      3.46 o 
  -6  -1  13      152.42      175.85      9.80 o 
  -5  -1  13       38.14       41.90      5.19 o 
  -4  -1  13      344.72      332.29     13.84 o 
  -3  -1  13       17.68       17.68      3.65 o 
  -2  -1  13       73.50       80.14      6.34 o 
  -1  -1  13       15.11       15.76      2.06 o 
  -5   0  13        6.43        9.99      2.88 o 
  -4   0  13       13.59       14.99      3.46 o 
  -3   0  13        1.41        2.31      1.92 o 
  -2   0  13       70.06       72.45      5.96 o 
  -4  -5  14       27.36       29.02      4.61 o 
  -3  -5  14       52.94       70.53      6.15 o 
  -2  -5  14       96.83      101.47      7.30 o 
  -4  -4  14       14.58       18.45      3.84 o 
  -3  -4  14       98.28       95.13      7.11 o 
  -2  -4  14       58.69       48.05      5.57 o 
  -4  -3  14        0.67        0.38      1.92 o 
  -3  -3  14        2.50        2.88      2.11 o 
  -2  -3  14       22.35       29.79      4.61 o 
                                                 
